# Supplementary material for: Proteomic Analysis of Pecan (Carya illinoinensis) Nut Development
Source: Foods. 2023 Feb 17;12(4):866. doi: 10.3390/foods12040866 (PMC9957463; doi:10.3390/foods12040866)
Supplement: Supplementary file 1 [file foods-12-00866-s001.zip]

Archive with 4 entries (4 files):
- Figure S1.pdf
- Supplementary Table S1.xlsx
- Supplementary Table S2.xlsx
- Supplementary Table S3.xlsx
