# Supplementary material for: Proteomic Analysis of Pecan (Carya illinoinensis) Nut Development
Source: Foods. 2023 Feb 17;12(4):866. doi: 10.3390/foods12040866 (PMC9957463; doi:10.3390/foods12040866)
Supplement: Supplementary file 1 [file foods-12-00866-s001.zip › Supplementary Table S2.xlsx]

## Sheet: Proteins in developing pecans
Supplementary Table S2. Pecan nut protein presence and absence during development.
Protein presence in any of three biological replicases (1) or absence in all three replicates (0) as analyzed by LC-MS/MS. Gene IDs are as described in the Huang et al. 2019.
Date	2021-08-21	2021-08-28	2021-09-04	2021-09-11	2021-09-18	2021-09-25	2021-08-21	2021-09-04	2021-09-11	2021-09-18	2021-09-25	2021-10-02
Cultivar	Sumner	Sumner	Sumner	Sumner	Sumner	Sumner	Desirable	Desirable	Desirable	Desirable	Desirable	Desirable
CIL0041S0006	1	1	1	1	1	1	1	1	1	1	1	1
CIL0143S0027	1	1	1	1	1	1	1	1	1	1	1	1
CIL0454S0004	1	1	1	1	1	1	1	1	1	1	1	1
CIL0782S0003	1	1	1	1	1	1	1	1	1	1	1	1
CIL0893S0043	1	1	1	1	1	1	1	1	1	1	1	1
CIL0902S0038	1	1	1	1	1	1	1	1	1	1	1	1
CIL0922S0242	1	1	1	1	1	1	1	1	1	1	1	1
CIL0951S0088	1	1	1	1	1	1	1	1	1	1	1	1
CIL0967S0055	1	1	1	1	1	1	1	1	1	1	1	1
CIL1040S0074	1	1	1	1	1	1	1	1	1	1	1	1
CIL1093S0014	1	1	1	1	1	1	1	1	1	1	1	1
CIL1145S0016	1	1	1	1	1	1	1	1	1	1	1	1
CIL1207S0012	1	1	1	1	1	1	1	1	1	1	1	1
CIL1220S0037	1	1	1	1	1	1	1	1	1	1	1	1
CIL1230S0018	1	1	1	1	1	1	1	1	1	1	1	1
CIL1370S0027	1	1	1	1	1	1	1	1	1	1	1	1
CIL1402S0012	1	1	1	1	1	1	1	1	1	1	1	1
CIL1482S0042	1	1	1	1	1	1	1	1	1	1	1	1
CIL1515S0049	1	1	1	1	1	1	1	1	1	1	1	1
CIL1520S0012	1	1	1	1	1	1	1	1	1	1	1	1
CIL1531S0045	1	1	1	1	1	1	1	1	1	1	1	1
CIL1555S0038	1	1	1	1	1	1	1	1	1	1	1	1
CIL1564S0039	1	1	1	1	1	1	1	1	1	1	1	1
CIL0117S0006	0	1	1	1	1	1	1	1	1	1	1	1
CIL0461S0006	1	1	1	1	1	1	1	1	1	1	1	0
CIL0912S0183	1	1	1	1	1	1	1	1	1	1	0	1
CIL0938S0015	1	1	1	0	1	1	1	1	1	1	1	1
CIL0978S0009	1	1	1	1	1	1	1	1	1	1	1	0
CIL0989S0060	1	1	1	1	1	1	1	1	1	1	1	0
CIL0992S0062	1	1	1	1	1	1	1	1	1	1	0	1
CIL1001S0048	1	0	1	1	1	1	1	1	1	1	1	1
CIL1025S0061	0	1	1	1	1	1	1	1	1	1	1	1
CIL1336S0004	1	1	0	1	1	1	1	1	1	1	1	1
CIL0893S0053	0	0	1	1	1	1	1	1	1	1	1	1
CIL0899S0018	1	1	1	0	1	1	1	1	1	1	1	0
CIL0942S0101	1	1	1	0	1	1	1	1	1	0	1	1
CIL0982S0095	0	0	1	1	1	1	1	1	1	1	1	1
CIL1015S0010	1	1	1	1	1	0	1	1	1	1	0	1
CIL1030S0146	1	1	1	1	1	0	1	1	1	1	1	0
CIL1081S0017	1	1	1	1	1	0	1	1	1	1	1	0
CIL1192S0019	1	1	1	1	1	1	1	1	1	0	0	1
CIL1525S0041	1	0	1	1	1	1	1	0	1	1	1	1
CIL0025S0004	1	1	1	1	1	0	1	0	1	1	1	0
CIL0893S0132	0	0	1	1	1	1	0	1	1	1	1	1
CIL0893S0281	0	0	1	1	1	1	1	1	1	1	1	0
CIL0919S0131	0	1	1	1	1	1	0	1	1	1	1	0
CIL0935S0008	0	0	1	1	1	1	1	1	1	1	1	0
CIL0967S0125	0	1	1	1	1	1	0	0	1	1	1	1
CIL1028S0048	1	1	1	1	1	0	1	1	1	1	0	0
CIL1030S0150	0	1	1	0	1	1	1	1	0	1	1	1
CIL1038S0066	1	1	1	1	1	0	1	1	1	1	0	0
CIL1050S0081	0	0	1	1	1	1	0	1	1	1	1	1
CIL1076S0069	0	0	1	1	1	1	0	1	1	1	1	1
CIL1076S0107	1	1	1	1	1	0	1	1	1	1	0	0
CIL1081S0085	1	1	1	1	1	1	1	0	1	0	1	0
CIL1099S0074	1	1	1	1	0	0	1	1	1	1	0	1
CIL1145S0014	0	1	1	1	1	0	1	1	1	1	1	0
CIL1321S0009	0	0	1	1	1	1	0	1	1	1	1	1
CIL1366S0032	1	1	1	1	1	0	1	1	1	1	0	0
CIL0008S0028	1	1	1	1	0	0	1	1	1	1	0	0
CIL0135S0012	0	0	1	1	1	1	0	0	1	1	1	1
CIL0311S0005	1	1	1	1	1	0	1	0	1	1	0	0
CIL0352S0003	1	0	0	0	1	1	0	1	1	1	1	1
CIL0874S0001	0	1	1	1	1	0	1	1	1	1	0	0
CIL0899S0164	0	0	1	1	1	1	0	0	1	1	1	1
CIL0914S0049	1	1	1	1	0	0	1	1	1	1	0	0
CIL0919S0084	1	0	1	1	0	1	1	0	0	1	1	1
CIL0929S0098	0	0	1	1	1	1	0	0	1	1	1	1
CIL0935S0043	0	0	1	1	1	1	0	0	1	1	1	1
CIL0951S0048	0	1	1	1	1	1	0	0	1	1	1	0
CIL0957S0091	0	0	1	1	1	1	1	0	1	1	1	0
CIL0967S0059	1	1	1	1	0	0	1	1	1	0	1	0
CIL0972S0098	0	0	1	1	1	1	0	0	1	1	1	1
CIL0978S0134	0	0	1	1	1	1	0	0	1	1	1	1
CIL0979S0015	0	0	1	1	1	1	0	0	1	1	1	1
CIL1018S0011	1	1	1	1	0	0	1	1	1	0	1	0
CIL1025S0109	0	0	1	1	1	1	0	0	1	1	1	1
CIL1032S0051	0	0	1	1	1	1	1	1	1	1	0	0
CIL1084S0067	0	0	1	1	1	1	0	0	1	1	1	1
CIL1099S0075	0	0	1	1	1	1	0	0	1	1	1	1
CIL1101S0064	0	1	1	1	1	0	1	1	1	1	0	0
CIL1113S0002	0	0	1	1	1	1	0	0	1	1	1	1
CIL1139S0024	0	0	1	1	1	1	0	0	1	1	1	1
CIL1143S0049	0	1	1	1	1	1	1	0	1	1	0	0
CIL1249S0034	0	0	1	1	1	1	0	0	1	1	1	1
CIL1264S0058	1	1	1	1	1	0	1	1	0	1	0	0
CIL1306S0037	0	0	1	1	1	1	0	0	1	1	1	1
CIL1310S0039	0	1	0	1	1	1	0	0	1	1	1	1
CIL1424S0020	0	1	1	1	1	0	1	1	1	1	0	0
CIL1462S0010	0	0	1	1	1	1	0	1	1	1	1	0
CIL1588S0004	0	0	1	1	1	1	0	0	1	1	1	1
CIL1610S0011	0	0	1	1	1	1	1	0	0	1	1	1
CIL0001S0059	1	1	1	1	0	0	1	1	1	0	0	0
CIL0002S0041	0	0	1	1	1	1	0	0	1	1	1	0
CIL0021S0017	0	0	0	1	1	1	0	0	1	1	1	1
CIL0059S0008	0	0	1	0	1	1	1	1	1	0	1	0
CIL0059S0018	0	0	1	0	1	1	0	0	1	1	1	1
CIL0118S0002	0	0	0	0	1	1	1	0	1	1	1	1
CIL0156S0004	0	0	1	1	1	0	0	1	1	0	1	1
CIL0224S0005	0	0	0	1	1	1	0	0	1	1	1	1
CIL0893S0027	0	0	0	1	1	1	0	0	1	1	1	1
CIL0909S0187	0	0	1	1	0	1	0	0	1	1	1	1
CIL0912S0101	0	0	1	1	0	0	1	1	1	1	1	0
CIL0914S0027	0	0	1	1	1	1	0	0	0	1	1	1
CIL0919S0052	0	0	0	1	1	1	0	0	1	1	1	1
CIL0921S0026	0	0	0	1	1	1	0	0	1	1	1	1
CIL0922S0134	0	0	1	1	0	1	1	0	1	0	1	1
CIL0940S0189	0	1	1	1	1	0	1	1	1	0	0	0
CIL0940S0192	0	0	1	1	1	1	0	0	1	1	1	0
CIL0948S0114	0	0	0	1	1	1	0	0	1	1	1	1
CIL0979S0002	0	0	0	1	1	1	0	0	1	1	1	1
CIL0979S0016	0	0	1	1	1	1	0	0	1	1	1	0
CIL0982S0064	0	0	1	1	1	0	1	1	1	1	0	0
CIL1034S0065	1	1	1	1	0	0	1	1	0	1	0	0
CIL1038S0138	1	1	1	1	0	0	1	1	1	0	0	0
CIL1040S0017	1	0	1	1	1	0	1	1	1	0	0	0
CIL1057S0080	0	0	1	1	1	1	0	0	1	1	1	0
CIL1083S0029	0	0	1	1	1	1	0	0	1	0	1	1
CIL1087S0018	0	0	0	1	1	1	0	0	1	1	1	1
CIL1089S0079	0	0	1	1	1	0	1	1	1	0	1	0
CIL1107S0032	0	0	1	1	1	1	0	0	0	1	1	1
CIL1107S0072	0	0	0	1	1	1	0	0	1	1	1	1
CIL1118S0059	0	0	0	1	1	1	0	0	1	1	1	1
CIL1148S0062	0	0	1	1	1	0	0	1	1	1	1	0
CIL1155S0051	0	0	0	1	1	1	0	0	1	1	1	1
CIL1207S0029	0	1	1	1	1	0	1	1	1	0	0	0
CIL1216S0066	0	1	0	0	1	1	0	0	1	1	1	1
CIL1221S0019	0	0	0	1	1	1	0	0	1	1	1	1
CIL1294S0019	0	0	0	1	1	1	0	0	1	1	1	1
CIL1405S0051	0	0	0	1	1	1	0	0	1	1	1	1
CIL1454S0058	1	0	1	1	0	0	1	1	0	1	1	0
CIL1575S0008	0	0	0	1	1	1	0	0	1	1	1	1
CIL1615S0020	0	0	0	1	1	1	0	0	1	1	1	1
CIL0001S0041	0	1	1	1	0	0	1	1	1	0	0	0
CIL0094S0015	0	0	0	1	1	1	0	0	0	1	1	1
CIL0131S0006	0	0	0	1	1	1	0	0	1	1	0	1
CIL0176S0001	0	0	1	1	0	1	1	0	0	0	1	1
CIL0196S0001	0	0	0	1	1	1	0	0	1	1	1	0
CIL0389S0012	0	0	0	1	1	1	0	0	0	1	1	1
CIL0860S0002	0	0	0	1	1	1	0	0	0	1	1	1
CIL0893S0034	0	0	1	0	0	1	0	0	1	1	1	1
CIL0900S0003	1	0	1	1	1	0	1	0	1	0	0	0
CIL0923S0228	0	0	0	1	1	1	0	0	0	1	1	1
CIL0937S0024	1	1	0	0	1	0	0	0	1	0	1	1
CIL0948S0132	0	1	1	1	1	1	0	0	0	0	1	0
CIL0962S0072	0	1	1	1	1	1	0	0	0	0	1	0
CIL0970S0107	0	0	1	1	1	1	0	0	1	0	0	1
CIL0979S0146	0	0	1	0	1	1	0	0	0	1	1	1
CIL0984S0115	0	0	0	1	1	1	0	0	0	1	1	1
CIL1015S0066	0	1	1	1	0	0	1	1	1	0	0	0
CIL1020S0064	0	1	1	1	0	0	1	1	1	0	0	0
CIL1038S0134	0	0	1	1	1	1	0	0	1	1	0	0
CIL1076S0081	0	0	0	1	1	1	0	0	1	0	1	1
CIL1099S0067	0	0	1	1	0	1	0	0	1	0	1	1
CIL1122S0083	0	0	0	0	1	1	0	0	1	1	1	1
CIL1158S0068	0	0	0	1	1	1	0	0	0	1	1	1
CIL1163S0026	0	0	0	1	1	1	0	0	0	1	1	1
CIL1171S0034	0	0	0	1	1	1	0	0	1	1	0	1
CIL1175S0003	0	1	1	1	0	0	0	1	0	1	1	0
CIL1176S0046	0	0	0	0	1	1	0	0	1	1	1	1
CIL1196S0006	0	0	1	1	1	1	0	0	0	1	1	0
CIL1240S0064	0	0	0	0	1	1	0	0	1	1	1	1
CIL1286S0030	0	0	1	1	1	1	0	0	1	1	0	0
CIL1290S0032	0	0	0	1	1	1	0	0	0	1	1	1
CIL1325S0008	0	1	1	1	1	0	0	0	1	1	0	0
CIL1411S0016	0	0	0	1	1	1	0	0	1	0	1	1
CIL1439S0012	0	0	1	1	1	1	0	0	0	0	1	1
CIL1446S0058	0	0	1	1	1	0	1	1	1	0	0	0
CIL1476S0024	0	0	0	1	1	1	0	0	0	1	1	1
CIL1518S0001	0	1	1	1	0	0	1	1	1	0	0	0
CIL1528S0033	0	0	1	1	1	1	0	0	1	1	0	0
CIL1552S0016	0	0	0	1	1	1	0	0	1	1	1	0
CIL1565S0017	0	1	1	1	1	0	0	0	1	1	0	0
CIL0001S0057	1	0	0	1	0	0	1	1	1	0	0	0
CIL0101S0002	0	1	1	0	0	0	1	1	1	0	0	0
CIL0259S0008	1	0	1	1	0	0	1	1	0	0	0	0
CIL0307S0015	1	1	1	0	0	0	1	1	0	0	0	0
CIL0385S0009	0	0	0	0	1	1	0	0	1	1	1	0
CIL0461S0011	1	1	1	0	0	0	1	1	0	0	0	0
CIL0482S0001	0	0	1	1	1	0	0	0	1	1	0	0
CIL0569S0001	0	0	1	1	1	0	1	0	1	0	0	0
CIL0782S0009	1	0	0	0	1	1	0	0	0	1	1	0
CIL0908S0016	0	0	1	1	0	0	1	1	1	0	0	0
CIL0921S0054	0	0	0	0	1	0	0	0	1	1	1	1
CIL0923S0040	0	0	0	0	1	1	0	0	0	1	1	1
CIL0935S0001	0	0	0	0	1	1	0	0	0	1	1	1
CIL0967S0181	1	1	0	0	0	0	1	1	1	0	0	0
CIL0974S0003	1	1	0	0	0	0	1	1	1	0	0	0
CIL0982S0154	0	0	0	0	1	1	0	0	0	1	1	1
CIL1002S0113	0	0	0	1	1	1	0	0	1	1	0	0
CIL1003S0020	0	0	1	1	1	0	0	0	1	1	0	0
CIL1021S0061	0	0	0	0	1	1	0	0	0	1	1	1
CIL1025S0051	0	0	1	0	1	1	0	0	0	1	1	0
CIL1029S0015	0	0	1	0	1	1	0	0	0	0	1	1
CIL1047S0133	0	0	0	0	1	1	0	0	0	1	1	1
CIL1061S0092	0	0	0	0	1	1	0	0	0	1	1	1
CIL1082S0062	0	0	0	0	1	1	0	0	1	1	1	0
CIL1087S0023	0	0	0	1	1	1	0	0	0	1	1	0
CIL1090S0014	0	0	0	0	1	1	0	0	0	1	1	1
CIL1094S0065	0	0	0	1	0	1	0	0	1	0	1	1
CIL1102S0022	0	1	1	1	0	0	1	0	1	0	0	0
CIL1102S0023	0	0	0	1	0	1	0	0	1	0	1	1
CIL1102S0024	0	0	0	0	1	1	0	0	0	1	1	1
CIL1107S0038	0	0	0	0	1	1	0	0	0	1	1	1
CIL1141S0046	0	1	1	1	0	0	0	1	1	0	0	0
CIL1151S0012	0	0	0	0	1	1	0	0	0	1	1	1
CIL1153S0066	0	0	0	0	1	1	0	0	0	1	1	1
CIL1167S0022	1	1	1	0	0	0	1	1	0	0	0	0
CIL1222S0044	0	0	0	0	1	1	0	0	0	1	1	1
CIL1227S0003	0	0	0	0	1	1	0	0	0	1	1	1
CIL1274S0007	0	0	1	0	1	1	0	0	0	0	1	1
CIL1293S0019	0	0	0	1	1	1	0	0	1	1	0	0
CIL1320S0012	0	0	0	0	1	1	0	0	0	1	1	1
CIL1336S0001	0	0	0	1	1	1	0	0	0	1	0	1
CIL1386S0032	0	0	0	1	0	0	0	0	1	1	1	1
CIL1393S0019	0	0	1	1	1	0	0	0	1	1	0	0
CIL1405S0053	0	0	0	0	1	1	0	0	0	1	1	1
CIL1416S0009	0	0	0	0	1	1	0	0	0	1	1	1
CIL1425S0011	0	0	0	0	1	1	0	0	0	1	1	1
CIL1506S0035	0	0	0	0	1	1	0	0	0	1	1	1
CIL1524S0008	0	0	1	1	1	0	0	0	1	1	0	0
CIL1606S0008	0	0	0	0	1	1	0	0	0	1	1	1
CIL0009S0015	0	0	1	1	1	0	0	0	0	1	0	0
CIL0010S0033	0	0	0	0	1	1	0	0	0	1	0	1
CIL0040S0012	0	0	0	1	1	1	0	0	1	0	0	0
CIL0106S0010	1	1	1	0	0	0	0	1	0	0	0	0
CIL0163S0008	0	0	0	0	1	1	0	0	0	0	1	1
CIL0177S0024	0	0	0	1	1	0	0	0	1	1	0	0
CIL0189S0011	0	0	0	0	1	0	1	1	1	0	0	0
CIL0426S0003	0	0	1	1	1	0	0	0	0	1	0	0
CIL0702S0001	0	0	0	1	0	1	1	1	0	0	0	0
CIL0893S0041	0	0	0	1	1	1	0	0	0	0	1	0
CIL0895S0150	0	0	0	1	0	1	0	0	1	1	0	0
CIL0922S0028	0	0	1	0	0	1	0	0	0	1	0	1
CIL0938S0130	0	0	0	0	1	1	0	0	0	0	1	1
CIL0942S0022	0	0	1	1	0	0	0	0	1	1	0	0
CIL0957S0053	0	0	0	0	1	0	0	0	0	1	1	1
CIL0972S0111	0	0	0	1	0	1	0	0	0	1	0	1
CIL0976S0041	0	0	0	1	0	0	0	0	1	1	0	1
CIL0984S0085	0	0	1	1	1	0	0	0	1	0	0	0
CIL0987S0033	1	1	0	0	0	0	1	1	0	0	0	0
CIL1061S0103	0	0	0	0	1	1	0	0	0	1	1	0
CIL1081S0016	0	0	0	1	1	1	0	0	1	0	0	0
CIL1084S0024	0	0	0	0	1	0	0	0	0	1	1	1
CIL1087S0040	0	0	0	0	1	1	0	0	0	0	1	1
CIL1096S0014	0	0	1	0	1	1	0	0	1	0	0	0
CIL1106S0003	1	0	1	0	0	0	1	0	0	1	0	0
CIL1132S0026	0	0	0	1	1	0	0	0	1	1	0	0
CIL1148S0063	0	0	0	1	1	1	0	0	1	0	0	0
CIL1153S0006	0	0	0	0	1	1	0	0	0	1	0	1
CIL1153S0032	0	0	1	1	1	0	0	0	1	0	0	0
CIL1153S0129	0	0	0	0	1	1	0	0	0	1	0	1
CIL1166S0032	0	0	1	1	1	1	0	0	0	0	0	0
CIL1167S0003	0	0	0	1	1	1	0	0	0	0	1	0
CIL1167S0079	0	0	1	1	1	0	0	0	1	0	0	0
CIL1190S0064	0	0	1	1	0	0	0	0	1	0	1	0
CIL1210S0026	0	0	0	0	1	1	0	0	1	0	1	0
CIL1216S0070	0	1	1	1	0	0	0	0	1	0	0	0
CIL1229S0036	0	0	0	0	1	1	0	0	0	0	1	1
CIL1235S0008	0	0	0	0	1	1	0	0	0	0	1	1
CIL1245S0063	0	0	0	1	0	1	0	0	1	0	1	0
CIL1265S0002	0	1	1	1	0	0	0	1	0	0	0	0
CIL1295S0028	0	0	0	0	1	1	0	0	0	0	1	1
CIL1297S0040	0	0	0	0	1	1	0	0	0	0	1	1
CIL1319S0015	0	0	1	1	1	0	0	0	1	0	0	0
CIL1354S0015	0	0	0	1	1	1	0	0	0	0	1	0
CIL1386S0036	0	0	0	0	1	1	0	0	0	0	1	1
CIL1424S0007	0	0	0	0	1	1	0	0	0	0	1	1
CIL1434S0040	0	0	0	0	1	0	0	0	0	1	1	1
CIL1499S0019	1	1	0	0	0	0	1	1	0	0	0	0
CIL1546S0016	0	0	0	0	0	1	0	0	0	1	1	1
CIL1568S0022	0	0	0	1	1	1	0	0	1	0	0	0
CIL1592S0018	0	0	0	0	1	1	0	0	0	0	1	1
CIL0002S0001	0	0	0	0	0	0	0	0	0	1	1	1
CIL0064S0038	0	0	1	1	0	0	0	0	1	0	0	0
CIL0131S0033	0	0	1	0	0	0	1	0	1	0	0	0
CIL0146S0007	0	0	1	0	0	0	0	0	1	1	0	0
CIL0155S0021	0	0	0	0	0	0	1	1	1	0	0	0
CIL0301S0005	0	0	1	1	0	0	0	0	0	1	0	0
CIL0422S0001	0	0	0	0	1	1	0	0	0	0	1	0
CIL0436S0014	0	0	0	0	0	1	0	0	0	1	1	0
CIL0893S0253	0	0	0	0	1	1	0	0	0	0	1	0
CIL0897S0013	0	0	0	1	1	0	0	0	1	0	0	0
CIL0908S0019	0	0	0	0	1	1	0	0	0	0	0	1
CIL0908S0171	0	0	1	1	0	0	0	1	0	0	0	0
CIL0909S0091	0	0	0	0	1	0	0	0	1	0	1	0
CIL0919S0214	0	0	0	0	0	0	0	0	0	1	1	1
CIL0922S0072	0	0	0	0	1	0	0	0	1	1	0	0
CIL0937S0065	0	0	0	1	1	0	0	0	1	0	0	0
CIL0937S0151	1	0	0	0	0	0	1	1	0	0	0	0
CIL0940S0147	0	0	0	0	0	1	0	0	0	1	1	0
CIL0967S0149	0	0	0	0	0	1	0	0	0	1	1	0
CIL0987S0157	0	0	0	0	1	0	0	0	0	1	0	1
CIL0990S0128	0	0	0	0	0	0	0	0	1	1	0	1
CIL0992S0025	0	0	0	1	1	0	0	0	1	0	0	0
CIL1006S0123	0	0	0	0	0	1	0	0	1	0	1	0
CIL1018S0051	0	0	0	0	1	1	0	0	0	1	0	0
CIL1020S0079	0	0	0	0	1	1	0	0	0	1	0	0
CIL1020S0096	0	0	0	0	0	1	0	0	0	0	1	1
CIL1056S0033	0	0	0	1	1	0	0	0	1	0	0	0
CIL1075S0076	0	0	0	1	1	0	0	0	1	0	0	0
CIL1099S0079	0	0	0	1	0	1	0	0	0	0	1	0
CIL1130S0021	0	0	0	0	0	0	0	0	0	1	1	1
CIL1154S0063	0	0	0	0	0	1	0	0	0	1	1	0
CIL1156S0067	0	0	0	0	1	1	0	0	0	0	1	0
CIL1176S0070	1	1	1	0	0	0	0	0	0	0	0	0
CIL1180S0022	0	0	0	0	0	1	0	0	0	0	1	1
CIL1196S0055	0	0	1	1	1	0	0	0	0	0	0	0
CIL1232S0037	0	0	0	0	1	0	0	0	0	1	1	0
CIL1235S0038	0	0	1	0	1	0	0	0	0	0	1	0
CIL1240S0059	0	0	0	0	0	1	0	0	0	1	0	1
CIL1242S0038	0	0	0	0	0	1	0	0	1	0	1	0
CIL1253S0036	0	0	0	0	0	1	0	0	0	1	0	1
CIL1273S0062	0	0	0	1	0	0	1	0	1	0	0	0
CIL1315S0031	0	0	0	0	1	1	0	0	0	0	1	0
CIL1323S0002	0	0	0	0	1	0	0	0	0	1	0	1
CIL1340S0038	0	0	1	1	1	0	0	0	0	0	0	0
CIL1348S0048	0	0	0	0	0	1	0	0	1	0	1	0
CIL1399S0001	0	0	1	1	0	0	0	0	1	0	0	0
CIL1463S0011	0	0	0	0	1	1	0	0	0	1	0	0
CIL1497S0001	0	0	1	1	1	0	0	0	0	0	0	0
CIL1505S0042	0	0	0	1	0	1	0	0	0	1	0	0
CIL1512S0026	0	0	0	0	1	0	0	0	0	1	1	0
CIL1520S0043	0	0	1	1	0	0	0	0	0	0	0	1
CIL1526S0046	0	0	1	1	0	1	0	0	0	0	0	0
CIL1579S0017	0	0	0	0	0	1	0	0	0	0	1	1
CIL0040S0011	0	0	0	0	0	1	0	0	0	0	0	1
CIL0059S0005	0	0	1	0	0	0	0	0	1	0	0	0
CIL0086S0009	0	0	0	0	0	1	0	0	0	0	0	1
CIL0135S0011	0	0	0	0	0	0	0	0	1	1	0	0
CIL0160S0014	0	0	0	0	0	0	0	0	0	0	1	1
CIL0213S0010	0	0	0	0	1	0	0	0	0	0	0	1
CIL0261S0001	0	0	0	0	0	1	1	0	0	0	0	0
CIL0266S0010	0	0	0	1	0	0	0	0	1	0	0	0
CIL0267S0015	0	0	0	0	1	0	0	0	0	0	0	1
CIL0324S0010	0	0	0	0	0	0	1	1	0	0	0	0
CIL0390S0006	0	0	0	0	0	0	0	0	1	1	0	0
CIL0450S0015	0	0	0	0	0	1	0	0	0	0	0	1
CIL0893S0042	0	0	0	0	0	0	0	0	0	1	1	0
CIL0893S0067	0	0	0	0	0	0	0	0	0	0	1	1
CIL0893S0221	0	0	1	0	1	0	0	0	0	0	0	0
CIL0893S0397	0	0	0	1	0	0	0	0	1	0	0	0
CIL0902S0142	0	0	1	0	0	0	0	0	1	0	0	0
CIL0906S0048	0	1	1	0	0	0	0	0	0	0	0	0
CIL0908S0067	0	0	0	1	0	0	0	0	1	0	0	0
CIL0909S0181	0	0	0	0	0	1	0	0	0	1	0	0
CIL0917S0137	0	0	1	0	1	0	0	0	0	0	0	0
CIL0922S0229	0	1	0	0	1	0	0	0	0	0	0	0
CIL0923S0073	0	0	1	0	1	0	0	0	0	0	0	0
CIL0923S0077	0	1	0	0	0	0	0	1	0	0	0	0
CIL0948S0008	0	0	0	0	0	0	1	1	0	0	0	0
CIL0962S0082	0	0	0	0	0	1	0	0	1	0	0	0
CIL0967S0166	0	0	0	0	1	0	0	0	0	0	0	1
CIL0974S0093	0	0	0	0	0	0	0	0	0	0	1	1
CIL0992S0068	0	0	0	0	0	1	0	0	0	1	0	0
CIL0993S0046	0	0	0	0	0	1	0	0	0	0	1	0
CIL1001S0029	0	0	0	0	0	0	0	0	0	0	1	1
CIL1001S0113	0	1	0	1	0	0	0	0	0	0	0	0
CIL1001S0114	0	0	0	0	0	0	0	0	0	1	1	0
CIL1011S0001	0	0	0	1	1	0	0	0	0	0	0	0
CIL1018S0065	0	0	0	0	1	0	0	0	0	0	1	0
CIL1020S0045	0	0	1	0	0	0	0	0	0	1	0	0
CIL1029S0017	0	0	0	1	1	0	0	0	0	0	0	0
CIL1031S0034	0	0	0	0	0	1	0	0	0	0	1	0
CIL1031S0059	0	0	0	1	0	0	0	0	1	0	0	0
CIL1038S0062	0	0	0	1	1	0	0	0	0	0	0	0
CIL1040S0012	0	0	0	0	0	1	0	0	0	0	1	0
CIL1068S0069	0	0	0	0	0	0	1	0	1	0	0	0
CIL1092S0053	0	0	0	0	1	0	0	0	1	0	0	0
CIL1102S0017	0	0	0	0	1	0	0	0	0	1	0	0
CIL1106S0068	0	0	0	0	1	0	0	0	0	0	0	1
CIL1110S0042	0	0	0	0	0	0	0	0	0	1	1	0
CIL1113S0057	0	0	0	0	0	1	0	0	0	0	1	0
CIL1134S0076	0	0	0	0	0	0	0	0	0	0	1	1
CIL1143S0084	0	0	0	0	0	0	0	0	0	1	1	0
CIL1155S0016	0	0	0	0	1	1	0	0	0	0	0	0
CIL1166S0003	0	0	0	1	0	0	0	0	0	0	0	1
CIL1167S0002	0	0	1	0	1	0	0	0	0	0	0	0
CIL1169S0013	0	0	0	0	0	1	0	0	0	0	1	0
CIL1176S0010	0	0	0	0	1	0	0	0	0	1	0	0
CIL1180S0012	0	0	0	0	1	1	0	0	0	0	0	0
CIL1182S0064	0	0	0	1	1	0	0	0	0	0	0	0
CIL1184S0060	0	0	0	0	0	1	0	0	0	1	0	0
CIL1201S0063	0	0	0	1	1	0	0	0	0	0	0	0
CIL1203S0030	0	0	1	0	0	0	0	0	1	0	0	0
CIL1245S0026	0	0	0	0	1	0	0	0	0	1	0	0
CIL1246S0032	0	0	1	0	1	0	0	0	0	0	0	0
CIL1246S0100	0	0	1	1	0	0	0	0	0	0	0	0
CIL1266S0022	0	0	0	0	0	1	0	0	0	0	1	0
CIL1286S0008	0	0	0	0	0	1	0	0	1	0	0	0
CIL1306S0006	0	0	0	1	1	0	0	0	0	0	0	0
CIL1323S0021	0	0	0	0	1	0	0	0	0	0	0	1
CIL1325S0023	0	0	0	1	0	0	0	0	1	0	0	0
CIL1328S0055	0	0	0	0	0	0	0	0	0	0	1	1
CIL1338S0019	0	0	0	0	1	0	0	0	0	0	1	0
CIL1342S0046	0	0	0	0	0	0	0	0	0	1	1	0
CIL1348S0035	0	0	0	0	0	1	0	0	0	0	0	1
CIL1404S0024	0	0	0	0	0	1	0	0	0	0	0	1
CIL1407S0003	0	0	0	0	0	1	0	0	0	0	1	0
CIL1416S0033	0	0	0	0	0	0	0	0	0	0	1	1
CIL1417S0020	0	0	0	0	0	1	0	0	0	1	0	0
CIL1436S0012	0	0	0	0	0	0	0	0	1	1	0	0
CIL1448S0006	0	0	0	0	0	1	0	0	0	1	0	0
CIL1471S0008	0	0	0	0	0	1	0	0	0	0	1	0
CIL1476S0021	0	0	0	0	0	1	0	0	0	1	0	0
CIL1476S0048	0	0	0	0	0	0	1	0	1	0	0	0
CIL1479S0031	0	0	0	0	0	1	0	0	0	0	0	1
CIL1484S0002	0	0	0	0	0	0	0	0	1	1	0	0
CIL1495S0009	0	0	0	0	0	0	0	0	0	0	1	1
CIL1500S0011	0	0	0	1	0	0	0	0	1	0	0	0
CIL1533S0007	0	0	0	0	1	0	0	0	1	0	0	0
CIL1549S0032	1	0	0	0	0	0	1	0	0	0	0	0
CIL1579S0010	0	0	0	0	0	0	0	0	0	0	1	1
CIL0008S0008	0	0	0	0	1	0	0	0	0	0	0	0
CIL0009S0029	0	0	0	0	0	0	0	0	0	0	1	0
CIL0027S0004	0	0	0	0	0	0	0	1	0	0	0	0
CIL0027S0009	0	0	0	0	0	0	0	0	1	0	0	0
CIL0039S0013	0	0	0	1	0	0	0	0	0	0	0	0
CIL0057S0008	0	0	0	0	0	0	0	0	0	0	1	0
CIL0064S0024	0	0	0	0	0	0	0	0	0	0	1	0
CIL0074S0007	0	0	0	0	1	0	0	0	0	0	0	0
CIL0090S0025	0	0	0	0	1	0	0	0	0	0	0	0
CIL0094S0010	0	0	0	0	0	0	0	0	0	0	1	0
CIL0098S0002	0	0	0	0	0	1	0	0	0	0	0	0
CIL0098S0006	0	0	0	0	0	0	0	0	0	1	0	0
CIL0125S0006	0	0	0	0	0	0	1	0	0	0	0	0
CIL0127S0004	0	0	0	0	1	0	0	0	0	0	0	0
CIL0134S0027	0	0	0	0	0	0	1	0	0	0	0	0
CIL0135S0022	0	0	0	1	0	0	0	0	0	0	0	0
CIL0170S0029	0	0	0	0	0	0	0	0	0	1	0	0
CIL0182S0002	0	0	0	1	0	0	0	0	0	0	0	0
CIL0243S0006	0	0	0	0	0	0	0	0	1	0	0	0
CIL0344S0008	0	0	0	0	0	0	0	0	0	0	0	1
CIL0373S0007	0	0	0	0	0	1	0	0	0	0	0	0
CIL0436S0006	0	0	0	1	0	0	0	0	0	0	0	0
CIL0436S0012	0	0	0	1	0	0	0	0	0	0	0	0
CIL0450S0007	1	0	0	0	0	0	0	0	0	0	0	0
CIL0644S0029	0	0	0	0	0	1	0	0	0	0	0	0
CIL0893S0220	0	0	0	0	0	0	0	0	1	0	0	0
CIL0899S0079	0	0	0	0	0	0	0	0	0	1	0	0
CIL0902S0032	0	0	0	0	0	0	0	0	0	0	0	1
CIL0909S0033	0	0	0	1	0	0	0	0	0	0	0	0
CIL0912S0138	0	0	0	0	0	0	0	0	0	0	0	1
CIL0917S0057	0	0	0	0	1	0	0	0	0	0	0	0
CIL0917S0114	1	0	0	0	0	0	0	0	0	0	0	0
CIL0919S0069	0	0	0	0	0	0	0	0	0	0	1	0
CIL0919S0115	0	0	0	0	0	0	0	0	1	0	0	0
CIL0919S0163	0	0	1	0	0	0	0	0	0	0	0	0
CIL0922S0099	0	0	0	0	0	0	0	0	0	0	0	1
CIL0922S0200	0	0	0	0	0	0	0	0	0	1	0	0
CIL0923S0009	0	0	0	0	0	0	0	0	1	0	0	0
CIL0923S0249	0	0	1	0	0	0	0	0	0	0	0	0
CIL0929S0017	0	0	0	0	0	0	0	0	0	0	1	0
CIL0935S0118	0	0	0	0	0	0	0	0	1	0	0	0
CIL0937S0161	0	0	0	0	0	0	0	0	0	1	0	0
CIL0945S0163	0	0	0	0	1	0	0	0	0	0	0	0
CIL0948S0110	0	0	0	0	0	0	0	0	0	0	1	0
CIL0948S0199	0	0	0	0	0	1	0	0	0	0	0	0
CIL0951S0161	0	0	0	0	0	0	1	0	0	0	0	0
CIL0953S0003	0	0	0	0	0	0	1	0	0	0	0	0
CIL0962S0137	0	0	0	0	0	0	0	0	0	0	1	0
CIL0970S0125	0	0	0	0	0	0	0	0	0	0	0	1
CIL0970S0136	0	0	0	0	0	0	0	0	0	0	0	1
CIL0974S0008	0	0	0	0	1	0	0	0	0	0	0	0
CIL0978S0048	0	0	0	1	0	0	0	0	0	0	0	0
CIL0978S0081	0	0	0	0	1	0	0	0	0	0	0	0
CIL0982S0069	0	0	0	0	0	0	0	0	1	0	0	0
CIL0984S0071	0	0	0	0	1	0	0	0	0	0	0	0
CIL0984S0113	0	0	0	0	0	1	0	0	0	0	0	0
CIL0987S0099	0	0	0	0	0	0	0	0	0	1	0	0
CIL0989S0034	0	0	0	0	0	1	0	0	0	0	0	0
CIL0990S0136	0	0	0	0	0	0	0	0	0	0	0	1
CIL0992S0011	0	0	0	0	0	0	0	0	0	0	0	1
CIL0996S0055	0	0	0	0	0	0	0	0	0	0	0	1
CIL0998S0001	0	0	0	0	0	0	0	0	0	0	1	0
CIL1003S0004	0	0	0	0	0	0	0	0	0	1	0	0
CIL1003S0129	0	0	0	0	0	1	0	0	0	0	0	0
CIL1020S0014	0	0	0	0	0	1	0	0	0	0	0	0
CIL1020S0055	0	0	0	0	0	0	0	0	0	0	0	1
CIL1023S0005	0	0	0	0	0	1	0	0	0	0	0	0
CIL1023S0075	0	0	0	0	0	0	0	0	0	0	0	1
CIL1025S0092	0	0	1	0	0	0	0	0	0	0	0	0
CIL1029S0075	0	0	0	0	0	0	0	0	0	1	0	0
CIL1030S0065	0	0	0	0	0	0	0	0	0	0	1	0
CIL1032S0086	0	0	0	0	0	0	0	0	1	0	0	0
CIL1040S0069	0	0	0	0	1	0	0	0	0	0	0	0
CIL1040S0091	0	0	0	0	0	0	0	0	0	0	1	0
CIL1047S0083	0	0	1	0	0	0	0	0	0	0	0	0
CIL1051S0043	0	0	0	0	0	0	0	0	0	0	1	0
CIL1061S0016	0	0	1	0	0	0	0	0	0	0	0	0
CIL1061S0056	0	0	0	0	0	0	0	0	0	1	0	0
CIL1064S0046	0	0	1	0	0	0	0	0	0	0	0	0
CIL1066S0038	0	0	0	1	0	0	0	0	0	0	0	0
CIL1071S0036	0	0	1	0	0	0	0	0	0	0	0	0
CIL1071S0075	0	0	0	0	0	0	0	0	0	0	0	1
CIL1076S0001	0	0	0	0	0	0	0	0	0	0	0	1
CIL1077S0022	0	0	0	0	0	0	0	0	0	0	1	0
CIL1078S0074	0	0	0	0	0	0	0	0	0	1	0	0
CIL1087S0009	0	0	0	0	0	0	0	0	0	0	1	0
CIL1087S0036	0	0	0	0	0	1	0	0	0	0	0	0
CIL1093S0050	0	0	0	1	0	0	0	0	0	0	0	0
CIL1098S0015	0	0	0	0	0	1	0	0	0	0	0	0
CIL1099S0059	0	0	0	0	0	1	0	0	0	0	0	0
CIL1101S0050	0	0	0	0	0	0	0	0	0	0	1	0
CIL1113S0048	0	0	0	1	0	0	0	0	0	0	0	0
CIL1122S0080	0	0	0	0	1	0	0	0	0	0	0	0
CIL1127S0042	0	0	0	1	0	0	0	0	0	0	0	0
CIL1127S0059	0	0	0	0	0	1	0	0	0	0	0	0
CIL1133S0073	0	0	0	0	0	0	1	0	0	0	0	0
CIL1141S0014	0	0	1	0	0	0	0	0	0	0	0	0
CIL1143S0034	0	0	0	0	0	1	0	0	0	0	0	0
CIL1145S0038	0	0	0	0	0	0	0	1	0	0	0	0
CIL1149S0059	0	0	0	0	0	0	0	0	1	0	0	0
CIL1155S0020	0	0	0	0	0	0	0	0	0	1	0	0
CIL1161S0012	0	1	0	0	0	0	0	0	0	0	0	0
CIL1166S0024	0	0	0	1	0	0	0	0	0	0	0	0
CIL1166S0039	0	0	0	0	0	0	1	0	0	0	0	0
CIL1173S0016	0	0	0	0	0	0	0	0	1	0	0	0
CIL1178S0017	0	0	1	0	0	0	0	0	0	0	0	0
CIL1184S0077	0	0	0	0	0	0	0	0	1	0	0	0
CIL1197S0060	0	0	0	0	1	0	0	0	0	0	0	0
CIL1207S0026	0	0	0	0	0	0	0	0	0	1	0	0
CIL1229S0032	0	0	0	0	0	1	0	0	0	0	0	0
CIL1239S0052	0	0	0	0	0	0	0	0	0	1	0	0
CIL1240S0067	0	0	0	0	0	0	0	0	0	1	0	0
CIL1242S0043	0	0	0	0	0	0	0	0	0	0	1	0
CIL1244S0015	0	0	0	0	0	0	0	0	0	1	0	0
CIL1245S0062	0	0	0	0	0	0	1	0	0	0	0	0
CIL1254S0001	0	0	0	0	0	1	0	0	0	0	0	0
CIL1268S0021	0	0	0	0	0	0	1	0	0	0	0	0
CIL1276S0022	0	0	0	1	0	0	0	0	0	0	0	0
CIL1298S0050	0	0	0	0	0	0	0	0	0	0	1	0
CIL1305S0038	0	0	0	0	0	0	1	0	0	0	0	0
CIL1324S0057	0	0	0	0	0	0	1	0	0	0	0	0
CIL1330S0037	0	0	0	0	1	0	0	0	0	0	0	0
CIL1348S0010	0	0	1	0	0	0	0	0	0	0	0	0
CIL1358S0055	0	0	1	0	0	0	0	0	0	0	0	0
CIL1383S0036	0	0	0	0	0	0	0	0	0	0	0	1
CIL1384S0029	0	0	0	0	0	0	1	0	0	0	0	0
CIL1401S0022	0	0	0	0	0	0	0	0	0	1	0	0
CIL1416S0062	0	0	0	0	0	0	0	0	0	0	1	0
CIL1429S0038	0	0	0	0	0	1	0	0	0	0	0	0
CIL1477S0026	0	0	1	0	0	0	0	0	0	0	0	0
CIL1482S0041	0	0	0	0	0	0	0	0	0	1	0	0
CIL1483S0024	0	0	0	1	0	0	0	0	0	0	0	0
CIL1499S0035	0	0	0	0	0	0	0	0	0	0	1	0
CIL1500S0053	0	0	0	0	0	0	0	0	0	0	1	0
CIL1508S0038	0	0	0	0	0	0	0	0	0	0	1	0
CIL1512S0029	0	0	0	0	0	1	0	0	0	0	0	0
CIL1520S0005	0	0	0	0	0	0	1	0	0	0	0	0
CIL1531S0014	0	0	0	1	0	0	0	0	0	0	0	0
CIL1535S0019	0	0	0	0	1	0	0	0	0	0	0	0
CIL1554S0015	0	0	0	0	0	0	0	0	0	1	0	0
CIL1577S0010	0	0	0	0	0	0	0	0	1	0	0	0
CIL1582S0032	0	0	0	0	0	1	0	0	0	0	0	0
CIL1603S0013	0	0	0	0	0	0	0	0	0	0	0	1
