# Supplementary material for: Proteomic Analysis of Pecan (Carya illinoinensis) Nut Development
Source: Foods. 2023 Feb 17;12(4):866. doi: 10.3390/foods12040866 (PMC9957463; doi:10.3390/foods12040866)
Supplement: Supplementary file 1 [file foods-12-00866-s001.zip › Supplementary Table S3.xlsx]

## Sheet: Protein spot intensities 
Supplementary Table S3. Protein spot intensities derived from two-dimensional gel electrophoresis.
Protein spot intensities relative to total protein of 9/18 and 9/25 Sumner and Desirable nut extracts run on silver-stained 2-D gels. Gene IDs for identified proteins are as described in Huang et al. 2019.
				2021-09-18	2021-09-18	2021-09-25	2021-09-25	2021-09-18	2021-09-18	2021-09-25	2021-09-25	2021-10-02	2021-10-02
Spot	Isoelectric point	MW	Spot ID	Sumner	Sumner	Sumner	Sumner	Desirable	Desirable	Desirable	Desirable	Desirable	Desirable
1	Unknown	Unknown	ND	0.0212866	0.0214846	0.0385816	0.0206957	0.030415	0.0296918	0.0348433	0.0405878	0.0845135	0.0196992
2	Unknown	Unknown	ND	0.00793208	0.00245717	0.00587631	0.00161305	0.00514086	0.0098892	0.000556898	0.000932171	0.0188915	0.00264004
3	Unknown	Unknown	ND	0.00493029	0.00119449	0.00441008	0.00546804	0.00907588	0.00411595	0.00602289	0.00880982	0.0186182	0.00330177
4	6.23029	208876	ND	0.0100897	0.0183616	0.0227793	0.00894025	0.0226522	0.0171147	0.00098949	0.000419581	0.0272675	0.0262224
5	6.7985	203656	ND	0.0692271	0.122907	0.137268	0.0508598	0.0896504	0.0798151	0.080432	0.122865	0.194387	0.0781804
6	6.11264	199088	ND	0.0171989	0.0331829	0.0284107	0.0430233	0.0262197	0.0188418	0.0191156	0.0290575	0.0745468	0.0297137
7	6.71339	195173	ND	0.140902	0.2357	0.327373	0.146573	0.192493	0.150221	0.16619	0.263195	0.454553	0.129693
8	7.42346	192563	ND	0.00806743	0.00598679	0.0106879	0.00382029	0.0149176	0.00600017	0.00728312	0.0140858	0.00909825	0.00931439
9	5.40556	190352	ND	0.00215364	0.00184863	0.00221407	0.000529229	0.00150586	0.00176866	0.000945046	0.00214457	0.00225905	0.00470856
10	5.82914	187130	ND	0.028956	0.0564633	0.0804381	0.0911941	0.101364	0.0603594	0.0245601	0.0515419	0.0941832	0.0976998
11	5.33615	185197	ND	0.00511934	0.00324447	0.00458978	0.00706118	0.0055285	0.00477158	0.00384744	0.0115625	0.010895	0.00672206
12	6.13016	184733	ND	0.00756196	0.0111165	0.00956187	0.00672273	0.0158005	0.00762754	0.00237846	0.00191631	0.0210795	0.012965
13	5.71524	183263	ND	0.105433	0.0821884	0.0679513	0.11584	0.0562036	0.0971604	0.0885156	0.109946	0.0555433	0.0313769
14	6.5582	179512	ND	0.102054	0.127431	0.177326	0.095792	0.0780316	0.094181	0.0687747	0.0577559	0.206188	0.12831
15	5.72592	178107	ND	0.312639	0.285491	0.249581	0.359419	0.15343	0.337618	0.210355	0.235885	0.236022	0.040535
16	5.8594	177463	ND	0.0332657	0.0558823	0.0851826	0.112	0.0986818	0.0694483	0.0707648	0.0800347	0.0662421	0.0872391
17	6.29787	174945	ND	0.0195164	0.0342421	0.0361443	0.0172531	0.022618	0.0141808	0.0149633	0.0135499	0.0480218	0.0110592
18	6.13767	174292	ND	0.0174325	0.0362557	0.0358812	0.0348412	0.0401378	0.019817	0.0173507	0.0413258	0.0480895	0.032103
19	6.03004	172335	ND	0.0623511	0.0905969	0.0800813	0.10508	0.106624	0.0878801	0.0583355	0.0742043	0.0979878	0.0834876
20	6.23279	171029	ND	0.0259751	0.047558	0.0418554	0.050175	0.054328	0.0401252	0.0512827	0.0682622	0.0514472	0.041493
21	5.28632	170373	ND	0.00638109	0.00509944	0.00659045	0.00450041	0.0084925	0.00813642	0.00414178	0.00984799	0.011858	0.00947069
22	5.77041	169084	ND	0.00178457	0.00442542	0.00632761	0.00558711	0.00363895	0.00184822	0.0136502	0.00559285	0.0208553	0.00622922
23	6.33792	167114	ND	0.000408408	0.00200511	0.00421464	0.00350954	0.00136278	0.00102316	0.00103329	0.00125071	0.0010197	0.000829095
24	5.68676	167151	ND	0.0191352	0.015949	0.0115313	0.0168348	0.0180416	0.0116109	0.0133527	0.0175994	0.0135394	0.0134626
25	5.7099	167151	ND	0.00792243	0.012918	0.0113558	0.00828855	0.0197899	0.0123576	0.0132151	0.024519	0.010667	0.011992
26	5.89499	167151	ND	0.0387856	0.0487155	0.0347078	0.0331153	0.0707723	0.0444399	0.0302038	0.0408209	0.0364544	0.050463
27	6.19274	165809	ND	0.0282078	0.076456	0.057971	0.084152	0.0742709	0.0785145	0.00991092	0.0105611	0.0183523	0.0351835
28	6.76095	165809	ND	0.109421	0.137095	0.167065	0.0876245	0.129527	0.0960034	0.103382	0.126088	0.243251	0.131612
29	5.6743	163928	ND	0.365206	0.295965	0.255316	0.260198	0.31491	0.372271	0.193452	0.271532	0.143792	0.218303
30	5.80779	162639	ND	0.0125106	0.0179917	0.020865	0.04016	0.0377914	0.0336131	0.0414171	0.0529378	0.0286985	0.033423
31	5.42336	161350	ND	0.0871436	0.0470475	0.117301	0.0663365	0.0792529	0.0736937	0.0596275	0.0660079	0.133675	0.065542
32	5.88432	160706	ND	0.000177565	0.000369949	0.000112345	0.00044337	0.0030798	0.000324086	0.00112464	0.000449165	0.000450189	0.00688436
33	5.97152	160706	ND	0.0198637	0.0155656	0.0296918	0.0158348	0.0269331	0.018423	0.0099586	0.0174297	0.0593553	0.0248754
34	5.63693	159417	ND	0.000846204	0.00249831	0.000181983	0.0014282	0.00333045	0.00143213	0.00147672	0.00127372	0.00392423	0.00372016
35	5.68498	158772	ND	0.00260762	0.0150862	0.00786067	0.00573071	0.0146989	0.0120964	0.00700083	0.00573086	0.00477666	0.00600355
36	5.79355	157483	ND	0.02428	0.0251574	0.0284463	0.0346678	0.0614281	0.0269586	0.0138435	0.00813954	0.0142467	0.0537394
37	6.6408	156674	ND	0.0988641	0.0992012	0.125673	0.0626726	0.0527946	0.0677909	0.0251655	0.0258048	0.140106	0.0721182
38	6.26033	155369	ND	0.0177414	0.0250093	0.0231506	0.0284584	0.0303761	0.0183762	0.0255231	0.0499248	0.0163374	0.0370781
39	5.67786	154905	ND	0.00193386	0.00246183	0.00257594	0.00198709	0.00297469	0.00170832	0.00339789	0.00319493	0.00341077	0.00247826
40	5.70278	154905	ND	0.00166969	0.00363581	0.00638873	0.000925946	0.00759194	0.000371103	0.00232019	0.00275582	0.0152536	0.00402125
41	5.85584	154905	ND	0.00365964	0.0118375	0.00462537	0.00738912	0.00770521	0.0038861	0.00607784	0.0108948	0.0258549	0.00771212
42	5.92881	154905	ND	0.00875865	0.0162555	0.0313133	0.0374107	0.0379529	0.0267138	0.0111455	0.0157071	0.0389029	0.0452238
43	7.53071	154571	ND	0.000223032	0.000225573	0.000261328	0.000715769	0.00113778	0.000230759	0.000156563	5.95135e-05	0.00030668	0.00236299
44	5.36463	153616	ND	0.194553	0.175233	0.234992	0.206147	0.176218	0.118833	0.128605	0.153371	0.487948	0.14132
45	7.37022	152759	ND	0.00324586	0.00288235	0.00494663	0.0036499	0.00963528	0.00405584	0.00200958	0.00192599	0.0139082	0.00511743
46	5.79711	150394	ND	0.133384	0.154925	0.118225	0.191615	0.220412	0.213856	0.166868	0.189852	0.122348	0.178987
47	7.63639	146150	ND	0.0780476	0.0305138	0.109718	0.0595856	0.126238	0.0520489	0.141463	0.217018	0.0408171	0.047327
48	5.66897	145238	ND	0.137313	0.170276	0.215595	0.237009	0.252342	0.284955	0.17518	0.259792	0.211177	0.252379
49	5.55506	144594	ND	0.046671	0.0339751	0.061545	0.0512094	0.0740759	0.0820371	0.0189063	0.0304747	0.0903036	0.0533705
50	5.8861	144594	ND	0.00630882	0.0270647	0.0197041	0.0117085	0.0399173	0.0132193	0.0139147	0.0142527	0.0139235	0.0275784
51	5.4198	143949	ND	0.0472527	0.0278709	0.0610052	0.0371947	0.0650999	0.0516009	0.0228818	0.029292	0.124633	0.00908869
52	6.26283	142318	ND	0.0158921	0.0303474	0.0201884	0.0173953	0.0137372	0.00784274	0.00786378	0.0156101	0.013777	0.00851461
53	6.44055	141013	ND	0.00198577	0.00331497	0.00392356	0.00406294	0.00198357	0.0030812	0.00262734	0.00271269	0.00608723	0.00461901
54	6.5607	139708	ND	0.00934035	0.0109906	0.0210997	0.0170653	0.0386984	0.028544	0.0149296	0.0297709	0.02857	0.0138825
55	5.75439	139438	ND	0.00994768	0.0133459	0.0178662	0.00574137	0.00670738	0.00865845	0.017098	0.00821126	0.0379206	0.0521396
56	5.61023	138149	ND	0.00293682	0.00340065	0.00258155	0.00192595	0.00185666	0.00297442	0.00456849	0.00978591	0.0078044	0.00155549
57	6.42303	136445	ND	0.00122377	0.0229091	0.018612	0.0244197	0.0187044	0.0198095	0.0118618	0.0255653	0.00332991	0.001894
58	6.22278	135793	ND	0.0990929	0.0281289	0.0261469	0.0209714	0.0208399	0.0120483	0.0537835	0.055687	0.0295951	0.0381605
59	6.03004	135140	ND	0.00919763	0.0122844	0.0109189	0.0199125	0.038489	0.00563426	0.00673988	0.0066667	0.0227212	0.020516
60	6.47559	135140	ND	0.00239271	0.00841061	0.0092314	0.00113976	0.0087714	0.00547456	0.00795689	0.00681946	0.00240939	0.000767632
61	5.8861	135571	ND	0.0284826	0.0633442	0.0849909	0.0474558	0.086498	0.0492035	0.0200025	0.0348867	0.155637	0.122388
62	5.34149	133637	ND	0.00076567	0.000776263	0.0013515	0.00101114	0.00110296	0.00421709	0.000305874	0.00226511	0.00181498	0.00116088
63	5.59778	133637	ND	0.00501192	0.00217678	0.0041449	0.00115832	0.00255419	0.00167411	0.00282575	0.00932567	0.00574317	0.00210355
64	5.67786	132348	ND	0.00704268	0.00278799	0.00109845	0.00456121	0.00913862	0.00974658	0.00218124	0.00370893	0.00550396	0.00250132
65	5.07619	131477	ND	0.00409641	0.00501284	0.00851262	0.00818666	0.00263522	0.00359894	0.00159607	0.00436897	0.00579513	0.00868621
66	6.40551	130572	ND	0.0784011	0.0824262	0.0481166	0.0682941	0.0423675	0.0257086	0.088221	0.0955679	0.0197472	0.0235469
67	5.30412	128481	ND	0.002495	0.00162668	0.00216942	0.0012417	0.00166493	0.00309515	0.00103682	0.00325737	0.00261355	0.0033548
68	5.74549	125903	ND	0.0662366	0.0524475	0.052786	0.0728893	0.0722408	0.0863916	0.126233	0.143561	0.0584924	0.0594432
69	6.6383	124700	ND	0.626015	0.53179	0.579246	0.380968	0.541999	0.507166	0.560087	0.532284	0.725243	0.595576
70	7.63639	124773	ND	0.00168669	0.000904504	0.000412626	0.00116804	0.00554808	0.00101047	0.000301286	0.000350352	0.000656436	0.00111089
71	5.40734	123970	ND	0.00455384	0.0030831	0.0119299	0.00381057	0.00592958	0.00670851	0.000843207	0.00149847	0.00787188	0.00594592
72	5.56574	123325	ND	0.0238374	0.0166876	0.0412445	0.0502516	0.0559479	0.0704762	0.0307622	0.030689	0.0968072	0.0839836
73	5.21513	122681	ND	0.0103848	0.00768483	0.0165732	0.0177295	0.019221	0.0272596	0.00701978	0.0133192	0.0233244	0.0172752
74	5.97152	122681	ND	0.00394036	0.00302497	0.00241356	0.00163537	0.00420212	0.000713271	0.00336991	0.00399445	0.00377014	0.00215445
75	6.17772	120784	ND	0.0317738	0.0430556	0.0240894	0.0189505	0.0172259	0.014072	0.00751486	0.00541242	0.0189709	0.0102583
76	6.33041	120784	ND	0.0388735	0.0630588	0.047727	0.037283	0.0327156	0.0150031	0.100973	0.110672	0.0354131	0.0253756
77	5.93415	120747	ND	0.00790461	0.0118171	0.0232543	0.0105041	0.00560594	0.0180456	0.00461539	0.00578653	0.0262859	0.0177605
78	6.0751	119479	ND	0.0384695	0.0514615	0.0340804	0.0421904	0.0517668	0.0403998	0.0347454	0.0443515	0.0263505	0.0264133
79	5.7277	119458	ND	0.074721	0.106943	0.319972	0.0830622	0.231219	0.124723	0.106522	0.224311	0.376639	0.197365
80	6	119458	ND	0.0230937	0.0111022	0.0284166	0.0196354	0.0306345	0.0155029	0.0276919	0.0277382	0.0358315	0.0335551
81	6.6408	118174	ND	0.259557	0.298861	0.305393	0.303724	0.255016	0.197129	0.322843	0.388921	0.296448	0.268604
82	5.89677	117525	ND	0.0618754	0.061047	0.0618757	0.074552	0.0630971	0.0644363	0.0654108	0.0760312	0.0931154	0.0811042
83	5.43048	116880	ND	0.55986	0.411572	0.425615	0.53256	0.464001	0.630674	0.301003	0.296398	0.616474	0.271296
84	6.31539	115564	ND	0.0110383	0.0109534	0.0177946	0.0117546	0.011936	0.00973699	0.0115438	0.0113244	0.0208077	0.0104174
85	6.18023	114912	ND	0.00450622	0.00558593	0.00257063	0.00208622	0.00171367	0.00086875	0.00168984	0.00253033	0.00236308	0.00201461
86	6.58573	113606	ND	0.0032538	0.00469165	0.00911748	0.00203802	0.000700028	0.00314504	0.00698617	0.00140495	0.00616591	0.00192317
87	6.15269	112954	ND	0.00949876	0.0104304	0.0113183	0.00988275	0.0100958	0.00383205	0.00622793	0.00945178	0.0118358	0.0115806
88	6.46809	112954	ND	0.0152835	0.049359	0.0382155	0.0259489	0.0261844	0.0132779	0.0903508	0.0778622	0.0221181	0.025137
89	6.03755	110344	ND	0.0580329	0.0661415	0.0428555	0.0432298	0.0436177	0.0842076	0.00899052	0.00989115	0.0578053	0.0260726
90	5.99644	111080	ND	0.00861545	0.00377122	0.0025389	0.00280981	0.00440477	0.00484376	0.00163694	0.0128503	0.00509902	0.00402201
91	6.09512	109691	ND	0.14314	0.140271	0.179649	0.121312	0.168573	0.177719	0.106229	0.0960635	0.163868	0.155841
92	5.36107	109791	ND	0.0175276	0.00490581	0.0313402	0.013269	0.0206215	0.0174883	0.004008	0.00584284	0.0228584	0.0336377
93	6.21026	108386	ND	0.00331992	0.00165647	0.00527702	0.00099519	0.00478704	0.00474899	0.00580711	0.00312892	0.00700437	0.00384326
94	6.28285	108386	ND	0.00119473	0.00106724	0.00287391	0.000846307	0.00447482	0.00139525	0.00157357	0.00250194	0.00114034	0.000556286
95	6.40551	108386	ND	0.0274946	0.019919	0.0339053	0.0142696	0.016472	0.0146708	0.0218836	0.025991	0.0496557	0.0153434
96	6.73842	108386	ND	0.0836175	0.0745603	0.131124	0.0492786	0.0942299	0.0595376	0.290698	0.26403	0.110568	0.11193
97	5.6832	109146	ND	0.0338695	0.0135797	0.039585	0.0196126	0.0267214	0.0317637	0.0356607	0.0273922	0.0836699	0.0717991
98	6.34043	107734	ND	0.00672372	0.00599028	0.00990316	0.00489677	0.0141089	0.00863896	0.00519561	0.00591797	0.00981003	0.00273563
99	6.45807	106429	ND	0.0740208	0.0336759	0.0912455	0.0391401	0.0492407	0.0432926	0.0487076	0.0458568	0.109959	0.0555828
100	5.83448	107213	ND	0.0162181	0.0253344	0.00811	0.00440108	0.032561	0.00697671	0.00232945	0.0059996	0.0200372	0.0140912
101	6.15269	105776	ND	0.00148551	0.0023256	0.00610472	0.00463884	0.00523758	0.00261152	0.00353045	0.0055179	0.00676844	0.00581324
102	5.45895	106568	ND	0.0101541	0.00724464	0.00855893	0.0189614	0.0169738	0.0187739	0.0397358	0.0121047	0.0135965	0.00561379
103	6.23279	105124	ND	0.00445913	0.00471615	0.0056456	0.00928886	0.00377726	0.00104106	0.00362638	0.00812132	0.00297683	0.00399643
104	7.63998	106636	ND	0.00191347	0.000561377	0.00025602	0.000719407	0.00227089	0.000827366	0.000621229	0.00064981	0.000876308	0.00195728
105	5.80779	102701	ND	0.036523	0.0369319	0.0206995	0.029009	0.0599389	0.0355436	0.00838125	0.0095446	0.0393363	0.0358615
106	5.9644	102701	ND	0.0434938	0.0639839	0.0509038	0.064547	0.0573447	0.0583896	0.0743805	0.0773615	0.0238399	0.0361853
107	5.8861	100768	ND	0.0030084	0.0022494	0.00281612	0.00524965	0.00864521	0.00390628	0.0101867	0.0137103	0.00340229	0.0137171
108	6.00501	99250.7	ND	0.0223733	0.0213508	0.0261414	0.0319699	0.0269889	0.0318688	0.0368545	0.0274817	0.00423257	0.0191718
109	5.11047	99169.2	ND	0.00904606	0.00436528	0.0193612	0.020555	0.0132567	0.0225733	0.0101015	0.020012	0.0469447	0.0313865
110	5.45184	99479	ND	0.00137183	0.000283537	0.00330167	0.00131782	0.00145411	0.0012222	0.000492669	0.00039215	0.00311976	0.00394365
111	6.34543	97293.1	ND	0.0013714	0.00135298	0.000713436	0.000355556	0.00150812	0.00248811	0.000881298	0.00165953	0.00143138	0.000547237
112	5.57998	98190	ND	0.0300469	0.00418005	0.00254009	0.00833863	0.00872199	0.0143278	0.00239642	0.013368	0.00294407	0.00389788
113	6.06008	96640.6	ND	0.032129	0.0336253	0.0144988	0.0318655	0.0396156	0.0439321	0.00183925	0.00474535	0.00424652	0.00366884
114	6.2428	96640.6	ND	0.00393907	0.00341371	0.0037549	0.00616694	0.00685813	0.00659722	0.00326933	0.00140083	0.00395782	0.00175052
115	6.29537	96640.6	ND	0.00469724	0.00288725	0.00368076	0.00246197	0.00590498	0.00499193	0.00563616	0.0060786	0.00458166	0.00104889
116	6.10513	95988	ND	0.00103532	0.000916273	0.000525336	0.000547663	0.00213853	0.00208565	0.00038479	0.000632787	0.000796007	0.000557308
117	5.61735	96901	ND	0.0240063	0.01454	0.0182971	0.0217255	0.0208824	0.0339994	0.00439083	0.00635235	0.0318999	0.00379612
118	6.19048	122535	ND	0.004863	0.00439128	0.00708702	0.00657334	0.00827442	0.00427123	0.00321646	0.00301599	0.00381172	0.00413214
119	5.53548	96256.5	ND	0.0266025	0.0186878	0.0245716	0.0395764	0.0156477	0.0174579	0.022165	0.0281817	0.0271038	0.0140284
120	5.94839	96256.5	ND	0.00112019	0.00121426	0.00837256	0.00120089	0.00189542	0.00391866	0.00380859	0.00223696	0.0138204	0.00823213
121	6.49624	122189	ND	0.0154584	0.0188381	0.025782	0.0249434	0.0140591	0.0303832	0.00823644	0.00971157	0.0186295	0.0122386
122	5.66185	94967.6	ND	0.00867927	0.00543461	0.017614	0.00633891	0.0157793	0.0320021	0.0039037	0.00451584	0.00708925	0.00109385
123	6.03258	120806	ND	0.00307092	0.00273219	0.00101591	0.00385401	0.00297868	0.00406701	0.01193	0.00476201	0.00305875	0.0023492
124	6.34586	120806	ND	0.00160657	0.000925992	0.00475444	0.00324972	0.00245423	0.00317557	0.00565696	0.00605679	0.00316069	0.00203175
125	5.81135	93523.7	ND	0.0909281	0.0884394	0.0883857	0.0311447	0.121958	0.0244427	0.0143166	0.00843687	0.0590099	0.0466232
126	6.09774	93179.8	ND	0.00281472	0.00174293	0.00570625	0.00295032	0.00389233	0.00352315	0.0044948	0.00315009	0.00144236	0.0033264
127	6.68421	93179.8	ND	0.0923778	0.0731008	0.115727	0.0720672	0.0884991	0.111578	0.106984	0.114276	0.129989	0.0775137
128	6.18296	92908.5	ND	0.00211127	0.00325349	0.00154913	0.00224462	0.00543206	0.00532186	0.0117191	0.00677099	0.0079134	0.00789935
129	5.06857	93049.8	ND	0.0797126	0.0713223	0.0866602	0.0767001	0.0512313	0.115136	0.034141	0.0441453	0.108059	0.0552925
130	6.25564	92637.1	ND	0.00344071	0.00756969	0.00785775	0.00795282	0.00341382	0.00669248	0.00551303	0.00608912	0.0135634	0.00450212
131	7.64003	92973.2	ND	0.00133547	0.000606327	0.000359725	0.000892342	0.00391298	0.00186119	0.00112222	0.00171957	0.0015737	0.00162264
132	5.37531	92843.8	ND	0.0493293	0.0361357	0.0851028	0.109622	0.0536137	0.0963932	0.16524	0.18454	0.0692031	0.0525329
133	5.99466	92707.8	ND	0.00692509	0.00508736	0.00483495	0.0054255	0.010837	0.00292425	0.00584541	0.00712827	0.020162	0.00883683
134	6.09524	92230.1	ND	0.00084508	0.000576946	0.00280705	0.00111047	0.0013814	0.0019108	0.000427638	0.000538859	0.000642699	0.000840552
135	6.34085	92230.1	ND	0.000508392	0.00214281	0.00149907	0.000801754	0.00338334	0.00209894	0.00262731	0.00267746	0.00600242	0.00186117
136	6.43358	91687.4	ND	0.0225471	0.0178921	0.0145856	0.0114883	0.0119472	0.0109872	0.015683	0.0122054	0.0223517	0.00936477
137	4.80952	91828.2	ND	0.000765959	0.00116567	0.00463964	0.00139881	0.00119732	0.000969642	0.0016247	0.00213834	0.00198887	0.000825258
138	6.49875	91551.7	ND	0.0447514	0.045876	0.038902	0.0203632	0.0264749	0.0244052	0.0555969	0.0465137	0.0423419	0.0231328
139	5.77575	91755.8	ND	0.0123397	0.00847411	0.0270938	0.00776912	0.0085666	0.00188317	0.0106398	0.00945501	0.0346411	0.00791117
140	6.5614	91416	ND	0.00973286	0.00840079	0.011281	0.00329506	0.00728545	0.00528036	0.0200519	0.0141008	0.0136787	0.00464301
141	5.06857	91285.3	ND	0.129334	0.0869254	0.141143	0.141576	0.0895503	0.190527	0.086744	0.111413	0.170521	0.145728
142	6.33083	90873.3	ND	0.00173394	0.000963637	0.00105883	0.000998926	0.00211368	0.00195636	0.00500698	0.00444806	0.00115404	0.00246171
143	5.97686	90803.8	ND	0.024456	0.0208057	0.0144456	0.0103496	0.0145525	0.0150759	0.00711322	0.00867383	0.0227366	0.0066932
144	6.02005	90330.5	ND	0.0252292	0.0217121	0.0262397	0.0188586	0.0336649	0.0363203	0.0128759	0.0128332	0.0337911	0.0245292
145	5.74905	90395.8	ND	1.15634	1.27805	1.46594	1.86589	1.57142	1.58093	2.80526	2.777	1.25688	1.51587
146	5.44828	89851.8	ND	0.00449617	0.00163255	0.00340256	0.00224215	0.00270577	0.00317479	0.00288928	0.00180179	0.00656164	0.00277249
147	5.06857	89385.1	ND	0.0119576	0.00247843	0.00977102	0.00849649	0.00257922	0.0050794	0.0059507	0.00635738	0.014387	0.0130318
148	7.31675	89136	ND	0.585019	0.530946	0.743899	0.314819	0.575723	0.614924	0.375652	0.714066	0.805417	0.688194
149	4.84381	88977.9	ND	0.00287501	0.00331531	0.00380181	0.00239624	0.00194744	0.00354466	0.00433082	0.00494731	0.0242168	0.00856107
150	5.96262	89035.8	ND	0.00867315	0.00848053	0.00262682	0.00848769	0.0111526	0.00717502	0.0045235	0.00423507	0.00948764	0.0113376
151	6.46867	88431	ND	0.00202729	0.00111241	0.00420739	0.000892565	0.00103189	0.00077748	0.0015902	0.00334447	0.00620888	0.00221577
152	6.01253	88295.4	ND	0.00123146	0.00208471	0.00172231	0.00168349	0.00561548	0.00160387	0.000824873	0.00139796	0.00181678	0.00643239
153	6.28321	88159.7	ND	0.00213477	0.00322612	0.00402361	0.00224054	0.0026835	0.00214127	0.00188792	0.00188296	0.00313623	0.000964756
154	6.58396	88159.7	ND	0.00302352	0.00183609	0.000379036	0.000531712	0.00309932	0.00227474	0.00909912	0.00914139	0.00474856	0.00192861
155	6.87719	87888.3	ND	0.011783	0.00555908	0.0138372	0.000982723	0.0156729	0.00582844	0.00153827	0.00254454	0.00702407	0.0134406
156	5.51947	87947.8	ND	0.00899502	0.00527408	0.00294006	0.00445898	0.00316113	0.00126769	0.00236306	0.00261221	0.00788996	0.00589894
157	5.48565	87267.8	ND	0.0164323	0.00784695	0.0144271	0.014939	0.0108738	0.0141733	0.0111454	0.00797461	0.0642643	0.0349202
158	5.8149	87267.8	ND	0.0443383	0.0446718	0.054889	0.0428219	0.0489471	0.0447368	0.0170742	0.020241	0.0653704	0.052698
159	6.57644	86802.9	ND	0.00363164	0.0034476	0.00301837	0.00435652	0.00383329	0.00362747	0.00427872	0.00566614	0.00369987	0.00495909
160	5.5426	86995.8	ND	0.00628478	0.00982601	0.0187002	0.0156154	0.0132618	0.0263338	0.00661275	0.00634856	0.075015	0.047619
161	6.08772	86667.2	ND	0.0141079	0.0164719	0.0273499	0.0249682	0.0259737	0.028672	0.0230678	0.0215294	0.0245717	0.0179993
162	6.01253	86531.5	ND	0.0230763	0.0216995	0.0177417	0.0219931	0.0348089	0.016383	0.0320379	0.0255481	0.0310681	0.0401106
163	6.6792	86531.5	ND	0.0109697	0.00942035	0.00886402	0.00955019	0.00800517	0.00537764	0.0106166	0.0116495	0.00696823	0.00853909
164	7.64003	86842.8	ND	0.0412159	0.0124529	0.0198847	0.0363273	0.0738044	0.0154523	0.0191868	0.00464994	0.0107149	0.0367648
165	6.45363	86395.8	ND	0.00386846	0.00519659	0.00406159	0.00369076	0.00480709	0.00456416	0.00255229	0.00264757	0.00137683	0.00198888
166	6.85965	86395.8	ND	0.0328243	0.027891	0.051439	0.0328082	0.0426283	0.0166886	0.00858531	0.0124089	0.023727	0.0301277
167	6.23058	86260.2	ND	0.0372047	0.0424261	0.0406191	0.0244234	0.0468059	0.035691	0.0367065	0.0309133	0.0438796	0.0297108
168	5.90567	86179.9	ND	0.0336786	0.0203367	0.0468048	0.0499867	0.054319	0.101162	0.0584703	0.0805304	0.119262	0.119734
169	5.8327	85907.9	ND	0.0295836	0.027879	0.0366165	0.0230131	0.0294846	0.0336894	0.00732522	0.00688525	0.0274029	0.0244169
170	6.08521	85174.7	ND	0.00055493	0.000243328	0.00041058	0.000563174	0.00824591	0.00526881	0.00283321	0.00216527	0.00960386	0.00381396
171	5.51769	85363.9	ND	0.00515625	0.00968804	0.00902127	0.00848913	0.00557175	0.00915338	0.00453613	0.005157	0.0160309	0.00996503
172	5.74905	85091.9	ND	0.106291	0.135913	0.0980327	0.1235	0.125079	0.200944	0.0784872	0.0720745	0.130576	0.103395
173	5.69032	84819.9	ND	0.0391571	0.0168196	0.0153546	0.0285766	0.0138085	0.018539	0.0294524	0.0188693	0.0137167	0.0134961
174	4.89333	84634.7	ND	0.0071358	0.0173711	0.023836	0.0285618	0.0131259	0.0181266	0.0147466	0.024361	0.0555855	0.0254943
175	5.45717	84683.9	ND	0.156528	0.12619	0.117409	0.154947	0.106637	0.16782	0.125378	0.138554	0.130078	0.100644
176	5.24894	84547.9	ND	0.00041854	0.000952391	0.000932255	0.000681511	0.000946461	0.00390669	0.000672873	0.000769354	0.00180568	0.000490286
177	5.99644	84547.9	ND	0.0104297	0.00597133	0.0048243	0.00126234	0.00440305	0.00337953	0.00482527	0.00283544	0.00213097	0.00634978
178	5.40912	84411.9	CIL1240S0059	0.0958311	0.0425545	0.154282	0.130649	0.0650643	0.0597689	0.194057	0.218601	0.117966	0.125564
179	5.59956	84411.9	ND	0.196583	0.133258	0.103015	0.148298	0.114651	0.182766	0.0898695	0.105789	0.139876	0.102104
180	6.46617	84089.3	ND	0.0057214	0.00347846	0.00742326	0.00440065	0.00581339	0.00609959	0.0094855	0.00674721	0.00620176	0.00529335
181	5.95906	84139.9	ND	0.000725136	0.00209104	0.00227695	0.00478716	0.00320889	0.00313772	0.00459996	0.00379843	0.00482911	0.00729991
182	6.36341	83817.9	ND	0.446478	0.37421	0.464215	0.365068	0.482228	0.487168	0.431843	0.398114	0.541806	0.432783
183	5.81846	84003.9	ND	0.010568	0.0140441	0.0098638	0.00947443	0.0225796	0.0152067	0.00430904	0.00688402	0.00514007	0.0135024
184	6.70426	83546.6	ND	0.348689	0.275941	0.163271	0.201014	0.373044	0.314492	0.33746	0.336231	0.513386	0.359577
185	5.53192	83731.9	ND	0.000626672	0.000603266	0.00152775	0.0012064	0.00184066	0.00245337	0.00314847	0.00235239	0.0137479	0.00658701
186	5.65473	83731.9	ND	0.190928	0.158556	0.118635	0.14888	0.142669	0.169187	0.109651	0.108761	0.099863	0.110725
187	6.51128	83139.5	ND	0.011568	0.0130569	0.028556	0.0100599	0.0083914	0.00654155	0.0249841	0.0377219	0.0101286	0.00815806
188	5.88965	83051.9	ND	0.186734	0.210239	0.203201	0.246729	0.25772	0.286922	0.20851	0.197247	0.265025	0.245138
189	5.84516	82915.9	ND	0.0332796	0.036435	0.0314785	0.035766	0.0402054	0.0267078	0.0287747	0.0385406	0.0467693	0.0553197
190	6.62155	82325.4	ND	0.0604437	0.067068	0.0536124	0.0530356	0.0716702	0.0648149	0.103376	0.102082	0.0721605	0.0708517
191	5.57464	82235.9	ND	0.0188349	0.0109035	0.0154656	0.0111533	0.00468934	0.00506006	0.00760728	0.00505507	0.00773666	0.00343624
192	5.94127	82235.9	ND	0.053417	0.0514245	0.0341593	0.0331896	0.0361475	0.0526553	0.0385825	0.0424534	0.039278	0.0398353
193	4.64571	81920.1	ND	0.00109148	0.00266395	0.00639253	0.00343744	0.00199397	0.00696547	0.00479376	0.0115944	0.00333569	0.00485076
194	5.98932	81963.9	ND	0.0231791	0.0202416	0.00720594	0.0146615	0.0220704	0.0236906	0.0161621	0.0175938	0.00809065	0.00968566
195	5.48565	81827.9	ND	0.00992834	0.00471544	0.00593147	0.00202003	0.00324283	0.00402664	0.00818163	0.00491809	0.00574654	0.00222095
196	5.72592	81827.9	ND	0.677206	0.691583	0.428352	0.67924	0.540321	0.740623	0.514022	0.483343	0.428138	0.386762
197	5.5426	81691.9	ND	0.0623831	0.042975	0.0366617	0.0362721	0.0345985	0.0328702	0.0290759	0.017544	0.110156	0.0531952
198	5.60845	81691.9	ND	0.124827	0.129423	0.088647	0.131033	0.108497	0.152501	0.083056	0.088624	0.0965514	0.106916
199	6.48622	81375.7	ND	0.0157685	0.0134313	0.0257911	0.0247172	0.0175631	0.00770114	0.0219165	0.022402	0.0127599	0.0227624
200	6.78947	81375.7	ND	0.00928513	0.00835689	0.0194563	0.0113212	0.011853	0.00749213	0.0246367	0.0273389	0.0102352	0.0143715
201	5.8327	81555.9	ND	0.00942817	0.00454256	0.00351671	0.0069487	0.0130108	0.00609387	0.00527955	0.00433007	0.00762254	0.00878318
202	5.65473	81419.9	ND	0.0189068	0.0165264	0.0125863	0.00865605	0.0165183	0.0162615	0.0603452	0.0686684	0.0159466	0.0159841
203	5.89143	81147.9	ND	0.00966525	0.0177819	0.0305378	0.0396516	0.0420249	0.0476875	0.0221205	0.0186411	0.0182716	0.0157585
204	5.45006	81011.9	ND	0.0369837	0.027776	0.0298386	0.0198941	0.0123232	0.0210228	0.00128026	0.00130412	0.0366072	0.0193209
205	6.15038	80561.6	ND	0.0297174	0.0243586	0.024216	0.021507	0.0348143	0.0475054	0.0220145	0.020919	0.0180757	0.0165261
206	6.06015	80425.9	ND	0.00902681	0.00928289	0.00911835	0.00915222	0.0179266	0.0259044	0.0123087	0.0192316	0.0172666	0.0185652
207	6.26566	80290.2	ND	0.0515409	0.0468321	0.0501043	0.0516077	0.0579557	0.0565154	0.0475824	0.056597	0.0502625	0.041745
208	5.77041	80331.9	ND	0.00226442	0.00298369	0.000670378	0.00230574	0.00171221	0.00147878	0.00132393	0.00255138	0.000599462	0.00371675
209	6.40351	80018.9	ND	0.00284963	0.00145731	0.0033872	0.00742164	0.00359734	0.00474078	0.0196485	0.0245778	0.00421966	0.00456759
210	7.33002	80101.4	ND	0.00488935	0.00498892	0.00532309	0.00662961	0.00755241	0.00565151	0.00249206	0.00127524	0.00773988	0.00385447
211	5.66363	80195.9	ND	0.0039924	0.00366823	0.00510641	0.012281	0.00145347	0.00532179	0.00206842	0.00450857	0.00352264	0.00335559
212	6.69925	79883.2	ND	0.00699658	0.0084515	0.00731216	0.00504414	0.00642747	0.00448247	0.00234048	0.00693762	0.00828227	0.00569824
213	5.89321	79788	ND	0.00875064	0.00076028	0.00416974	0.00291462	0.00576259	0.00504025	0.0121326	0.00822647	0.0103469	0.0133019
214	6.50877	79340.5	ND	0.00797925	0.00721602	0.014853	0.0163048	0.0107694	0.0045109	0.0544948	0.0582184	0.00173338	0.0191812
215	5.08761	79477	ND	0.00188643	0.00306299	0.00840215	0.00444886	0.00134665	0.00379089	0.00217547	0.00157244	0.00579078	0.00446876
216	5.60489	79516	ND	0.00281604	0.00233088	0.00604672	0.00126985	0.0015988	0.00280653	0.00149591	0.00911247	0.00438745	0.00135617
217	6.3584	79204.8	ND	0.00887445	0.0212777	0.0412853	0.0617606	0.0331348	0.0254611	0.0937124	0.0947113	0.011184	0.0146193
218	5.4465	79380	ND	0.00567107	0.0057561	0.00586319	0.004579	0.00348331	0.0016406	0.00264373	0.000639562	0.0103394	0.00531379
219	5.70812	79380	ND	0.0210823	0.0142066	0.00919743	0.00856921	0.00474796	0.00773999	0.00826725	0.0127576	0.00809119	0.0145759
220	6.00501	79069.1	ND	0.0145648	0.00571027	0.0154981	0.0128942	0.00991569	0.00425374	0.0109343	0.00986118	0.025494	0.0191134
221	5.33793	79244	ND	0.205585	0.10372	0.128592	0.125047	0.0613118	0.138899	0.120814	0.154656	0.0976339	0.0580265
222	5.48209	79244	ND	0.018362	0.00292312	0.00574949	0.00225271	0.0043594	0.00260357	0.0081476	0.0042569	0.00541246	0.00394404
223	6.44361	78933.4	ND	0.043941	0.0429018	0.0580273	0.0984296	0.0617594	0.0498951	0.131422	0.149033	0.0539948	0.0566332
224	5.8149	79108	ND	0.0301693	0.0286894	0.0305672	0.0248011	0.0344325	0.034154	0.0290031	0.025979	0.0342234	0.0357876
225	6.09524	78797.8	ND	0.0161587	0.0141797	0.0178256	0.037422	0.014458	0.00498665	0.0612454	0.0535621	0.0164815	0.0472763
226	6.87218	78797.8	ND	0.0367567	0.0277603	0.0369171	0.0114334	0.0413716	0.0340975	0.0111511	0.0162737	0.027706	0.0310571
227	5.54616	78972	ND	0.00703665	0.00407003	0.00529619	0.00526852	0.00385036	0.00437851	0.00584009	0.00312645	0.021818	0.00795675
228	5.95195	78972	ND	0.00196285	0.00401297	0.00442055	0.00282229	0.00381015	0.00661311	0.000761026	0.00097454	0.00557647	0.00435823
229	5.76329	78836	ND	0.0020966	0.00346385	0.0025522	0.00191062	0.00204218	0.00344129	0.00311792	0.00641941	0.00338842	0.0054246
230	7.45439	78618.1	ND	0.0956641	0.0792804	0.160478	0.0765636	0.0907987	0.0564149	0.161488	0.109565	0.102112	0.19241
231	5.85762	78428	ND	0.173969	0.17195	0.132243	0.170294	0.14702	0.200038	0.126112	0.118304	0.144011	0.137959
232	5.89855	78428	ND	0.00713014	0.00324496	0.0168087	0.0120506	0.00905123	0.0140025	0.00844897	0.0124934	0.0102187	0.011048
233	6.15789	78119.4	ND	0.131523	0.120186	0.0862155	0.110808	0.0959203	0.149365	0.0578993	0.119524	0.0730237	0.0817716
234	6.2406	78119.4	ND	0.0219554	0.00470243	0.0063126	0.00443379	0.0203493	0.0136544	0.00861856	0.0248458	0.0425642	0.0462947
235	5.60667	78292	ND	0.0045701	0.0031192	0.00438106	0.00169222	0.00315076	0.00468498	0.00276624	0.00587307	0.00696099	0.00382516
236	6.06516	77848	ND	0.0135883	0.00469939	0.0142806	0.012541	0.0056196	0.00938942	0.00162033	0.0034327	0.0117323	0.00380487
237	6.55388	77712.3	ND	0.00919662	0.00519343	0.0100022	0.00279076	0.00522419	0.00823259	0.00760112	0.0114519	0.0109576	0.00327758
238	6.65664	77441	ND	0.0179771	0.00546203	0.00766451	0.00829961	0.00878458	0.00585485	0.0154728	0.0167155	0.0104404	0.00356055
239	6.44862	77305.3	ND	0.00382316	0.00695359	0.0123931	0.00968662	0.0105051	0.0110128	0.00308804	0.013342	0.00873627	0.0110244
240	5.66897	77476	ND	0.00630526	0.00408108	0.0018731	0.00636327	0.00574423	0.00890579	0.00111729	0.00581335	0.0136489	0.00235905
241	5.71524	77340	ND	0.010934	0.00432291	0.00531141	0.00429985	0.00420544	0.00780494	0.0117425	0.00834687	0.0119531	0.0148792
242	5.33437	77204	ND	0.306397	0.172013	0.230354	0.220726	0.119306	0.297349	0.174047	0.210038	0.245487	0.119232
243	5.4465	77204	ND	0.00962711	0.00772505	0.0206808	0.0291979	0.0101098	0.00869198	0.0088562	0.00906394	0.022222	0.0256732
244	6.37093	76898.2	CIL1050S0081	0.0109826	0.0108818	0.0132982	0.00788393	0.0530695	0.0154872	0.115243	0.112682	0.0876612	0.0961867
245	5.62091	77068	ND	0.0016722	0.00332357	0.00677537	0.00452853	0.00271118	0.00325583	0.00209968	0.00881765	0.0147417	0.00142723
246	5.48387	76932	ND	0.04657	0.0315084	0.0454745	0.0444784	0.0266609	0.0430863	0.0351546	0.033849	0.0462376	0.0465516
247	5.76329	76932	ND	0.00407052	0.0103417	0.0113283	0.00597805	0.00652989	0.0110219	0.00837	0.00758256	0.0068063	0.0102725
248	5.83092	76932	ND	0.115756	0.106492	0.0997508	0.100752	0.0899243	0.167018	0.0559599	0.0629577	0.0836791	0.0901009
249	6.2807	76626.9	ND	0.21453	0.232691	0.184762	0.205849	0.153424	0.231591	0.219324	0.23708	0.115254	0.101475
250	4.55048	76762.5	ND	0.00151898	0.00616763	0.00959121	0.00221825	0.00334665	0.0115653	0.00220311	0.0043321	0.00794542	0.00229447
251	5.90033	76796	ND	0.0139926	0.027583	0.0221985	0.0244864	0.019438	0.0202053	0.0059872	0.0115489	0.027069	0.018056
252	6.18546	76491.2	ND	0.0707005	0.0413918	0.03529	0.0537013	0.029044	0.0354903	0.0239688	0.0133468	0.0421398	0.0229454
253	5.97864	76252	ND	0.0311801	0.0229893	0.0123997	0.00792299	0.0151285	0.0346915	0.00940576	0.00872278	0.025678	0.0120662
254	5.23471	75980	ND	0.00372843	0.00226047	0.00191942	0.0049954	0.00274508	0.00483861	0.00901049	0.00985398	0.00451174	0.00225056
255	6.4411	75677.1	ND	0.00319961	0.0047082	0.0054618	0.00733718	0.00848859	0.00600286	0.143672	0.00309051	0.00241231	0.0214837
256	7.05141	75786.4	ND	0.194487	0.337944	0.339181	0.304794	0.349348	0.330475	0.110072	0.144101	0.129346	0.275547
257	5.5337	75708	ND	0.0403836	0.0346765	0.0545164	0.0449449	0.0492582	0.0873733	0.0462139	0.0353014	0.0662465	0.0521832
258	5.44828	75572	ND	0.0284777	0.0150703	0.0263057	0.0194871	0.0184963	0.0194273	0.028677	0.0243797	0.0280787	0.0252715
259	6.36842	75134.4	ND	0.00111303	0.000988051	0.00457115	0.000994502	0.0109863	0.00222397	0.0119849	0.00481565	0.00673973	0.0215632
260	5.61735	75164	ND	0.00227981	0.00336402	0.00484481	0.00432647	0.00220325	0.0011672	0.00351833	0.00660903	0.0050955	0.00273323
261	6.65664	74863	ND	0.092684	0.0450685	0.0656276	0.0517405	0.0874707	0.0733173	0.104147	0.118094	0.059652	0.0486816
262	5.33259	74892	ND	0.0186786	0.00941576	0.0126683	0.00924701	0.00548739	0.0175083	0.0120171	0.0129634	0.020738	0.00360521
263	5.66185	74892	ND	0.0117254	0.0128654	0.0166721	0.0228804	0.0241825	0.018018	0.0382598	0.0437929	0.0260974	0.0232809
264	6.06266	74591.7	ND	0.00615772	0.00707133	0.0146022	0.00627732	0.00246936	0.00448253	0.00197459	0.00416368	0.0118589	0.00720419
265	6.18797	74591.7	ND	0.00605063	0.00445456	0.00670969	0.00278779	0.00378283	0.00183289	0.00491752	0.00581821	0.00308124	0.00449711
266	6.28321	74591.7	ND	0.0723566	0.0598718	0.0559292	0.0548134	0.0543848	0.0519359	0.0376179	0.0222646	0.0463708	0.0299578
267	6.56391	74456	ND	0.00764508	0.00879221	0.0155123	0.00788383	0.0136725	0.0142817	0.00325527	0.00275745	0.0168936	0.0170225
268	5.95017	74348	ND	0.00280353	0.00560462	0.00795169	0.00575516	0.00620607	0.00609717	0.00616669	0.00093421	0.00530854	0.00305749
269	5.73304	74076	CIL1505S0012, CIL1061S0092	0.028856	0.0151928	0.0381984	0.0686718	0.028306	0.0121347	0.0551186	0.0777089	0.0933256	0.092308
270	5.2525	73940	ND	0.00109883	0.00165067	0.00369387	0.00387013	0.00070082	0.000962623	0.00820773	0.0111325	0.00333551	0.00366619
271	5.58354	73940	ND	0.00383193	0.0011044	0.0026509	0.00247432	0.00257713	0.00540585	0.00580593	0.00305496	0.00295294	0.00288951
272	5.8238	73804.1	ND	0.0248677	0.0162265	0.0216323	0.0341682	0.0288402	0.0114451	0.0227856	0.0272543	0.0286704	0.0459823
273	6.44361	73234.9	ND	0.0324464	0.0248957	0.0224771	0.034943	0.0406585	0.0314596	0.038742	0.0458153	0.0401205	0.0734002
274	5.91457	73124.1	ND	0.012453	0.00851247	0.0177613	0.00699971	0.0107595	0.0111851	0.0177309	0.0139927	0.0251069	0.0208392
275	6.60401	72692.2	ND	0.0904476	0.0858818	0.0877091	0.0689818	0.0912817	0.0968146	0.183606	0.110237	0.10325	0.100552
276	5.61735	72852.1	ND	0.00542673	0.0030794	0.00498946	0.0088506	0.00642481	0.00164238	0.0159567	0.0127567	0.0178185	0.00829124
277	7.31841	72685	ND	0.0719765	0.0889951	0.0477548	0.0630829	0.0828554	0.10186	0.106524	0.101572	0.0467104	0.0595843
278	6.23308	72420.8	ND	0.00318602	0.00591426	0.00415777	0.00370426	0.0128344	0.00490512	0.000946228	0.00325776	0.0108082	0.00617071
279	6.14286	72285.1	ND	0.0348975	0.0348543	0.0645701	0.0468275	0.0438533	0.0519271	0.0619175	0.0682967	0.0304051	0.037706
280	5.5782	72444.1	ND	0.00372976	0.00338925	0.00571082	0.00394033	0.00386207	0.0081059	0.00164616	0.00172045	0.0035743	0.00265689
281	5.70812	72444.1	ND	0.0133313	0.00658922	0.00557368	0.00732846	0.00825377	0.00572287	0.00391558	0.00497982	0.00747985	0.00822253
282	5.76863	72036.1	ND	0.0136311	0.0154475	0.00821424	0.0101707	0.0118082	0.0152802	0.0189328	0.0216042	0.00677559	0.0259202
283	5.94839	72036.1	ND	0.00558563	0.0074061	0.0103051	0.0168894	0.00934973	0.0107046	0.0161513	0.013366	0.00264867	0.0113968
284	5.65829	71628.1	ND	0.00370094	0.0039224	0.00148196	0.00218925	0.00681776	0.00557066	0.00229192	0.0027417	0.00435228	0.00158907
285	6.04511	71335.4	ND	0.0100381	0.00838334	0.0145511	0.0149293	0.00973772	0.0146341	0.0214616	0.0221899	0.00940292	0.0135736
286	5.27386	71356.1	ND	0.00765217	0.00170085	0.00553324	0.00471655	0.00382368	0.00468739	0.00670736	0.00451681	0.00257302	0.00279534
287	5.37887	71356.1	ND	0.0912013	0.0528231	0.103236	0.0914522	0.047192	0.0567157	0.0382461	0.0565186	0.103836	0.0820773
288	5.98932	71356.1	ND	0.349453	0.32026	0.284947	0.376713	0.262611	0.332179	0.323812	0.343675	0.277976	0.34982
289	5.7099	71084.1	ND	0.00894769	0.00478644	0.00318248	0.00505062	0.00425038	0.00418814	0.00397938	0.00321801	0.00228262	0.0039768
290	6.35338	70792.6	ND	0.0356363	0.0473248	0.0304681	0.0566046	0.0313441	0.0239817	0.0777165	0.0567242	0.0258107	0.059319
291	6.2381	70657	ND	0.0394202	0.0365145	0.0321598	0.0250193	0.0286392	0.0126492	0.0452361	0.0566366	0.0577739	0.0506293
292	5.54794	70676.1	ND	0.177139	0.117551	0.0333334	0.258773	0.197789	0.278374	0.358973	0.621141	0.198898	0.194492
293	5.81846	70676.1	ND	0.0258597	0.0351907	0.030821	0.0315768	0.0448173	0.0644933	0.0333403	0.0382639	0.0366089	0.0442123
294	6.46115	70385.6	ND	0.0525145	0.0296277	0.0499331	0.0475145	0.0591591	0.0462306	0.105818	0.0953545	0.0540881	0.0463165
295	6.69674	70385.6	ND	0.91566	0.552613	0.448006	0.304423	0.563519	0.483234	0.714882	0.907998	0.621812	0.376329
296	7.35655	70122.9	ND	0.00976216	0.0182872	0.0266795	0.020139	0.01683	0.0080321	0.00516154	0.00517267	0.0548276	0.021766
297	5.4287	69996.1	ND	1.5053	1.25673	1.28148	1.32824	1.20504	1.80114	0.790651	0.700378	0.988827	1.0923
298	5.87008	69724.1	ND	0.30038	0.287874	0.219803	0.2449	0.265378	0.449091	0.167898	0.128921	0.189858	0.236953
299	5.92703	69588.1	ND	0.226804	0.184344	0.165124	0.203198	0.173869	0.235195	0.15478	0.136078	0.116514	0.161492
300	5.66363	69452.1	ND	0.0494562	0.0350037	0.0392005	0.0582545	0.0490735	0.0486637	0.0959046	0.0831576	0.0588751	0.0676883
301	6.12782	69164.5	ND	0.00259539	0.00396159	0.0113532	0.0128727	0.00730975	0.00417213	0.0130106	0.0138255	0.00511351	0.00814537
302	5.34683	69316.1	ND	0.00521904	0.00226851	0.00340453	0.00298842	0.00125371	0.00332259	0.000288841	0.000371988	0.0046693	0.00138172
303	6.24311	68893.1	ND	0.0126779	0.0243645	0.0177248	0.0344636	0.019543	0.0136885	0.0456502	0.0493436	0.0104623	0.0216733
304	5.48921	69044.1	ND	0.234927	0.244894	0.171697	0.120512	0.175779	0.254162	0.347752	0.450435	0.165856	0.171691
305	6.41604	68757.4	ND	0.00192074	0.00131321	0.00271649	0.00161941	0.00228434	0.00119147	0.00477993	0.00343359	0.00158753	0.00402754
306	6.52381	68214.7	ND	0.006575	0.010157	0.0117039	0.0222338	0.0155092	0.00965454	0.0504924	0.0363257	0.0270528	0.0249665
307	5.71168	68364.1	ND	0.31098	0.265916	0.241261	0.341177	0.30773	0.379661	0.47	0.447518	0.261552	0.256877
308	5.59778	68228.1	ND	0.287933	0.224952	0.146693	0.29094	0.129187	0.138554	0.54222	0.284677	0.103409	0.0955078
309	6.45113	67943.4	ND	0.0160684	0.00507969	0.0107748	0.0181786	0.0067356	0.00165975	0.0211885	0.0159024	0.0172628	0.0159143
310	6.60652	67807.7	ND	0.159284	0.137197	0.0737757	0.147236	0.151026	0.152292	0.173544	0.111931	0.149955	0.0880353
311	6.21554	67672	ND	0.00692812	0.0109341	0.00864074	0.00813609	0.0110671	0.00966208	0.0218653	0.0218998	0.00932238	0.0118856
312	6.38346	67672	ND	0.014065	0.0127073	0.0123249	0.0237086	0.0177516	0.0179869	0.0200968	0.0175963	0.0114127	0.0141113
313	5.77041	67820.1	ND	0.101419	0.074907	0.0794235	0.059075	0.0778829	0.100282	0.0636526	0.0611023	0.0671228	0.068955
314	5.28276	67684.1	ND	0.0274016	0.0154777	0.0334417	0.0209974	0.0088394	0.0241268	0.0135146	0.0189619	0.0150462	0.0180082
315	5.55684	67684.1	ND	0.00187967	0.00580569	0.00505572	0.00296114	0.00386837	0.00368134	0.00148368	0.00126422	0.000785796	0.00186687
316	6.70426	67400.6	ND	0.00525352	0.0183927	0.0149074	0.0189156	0.0206719	0.0177825	0.00902766	0.00885959	0.0149324	0.0183717
317	6.17293	67265	ND	0.0224091	0.0149985	0.0236568	0.0146818	0.0117013	0.0265692	0.00855837	0.00748566	0.0127831	0.0111906
318	6.33083	66993.6	ND	0.00662422	0.00670254	0.0179554	0.00560257	0.00636187	0.00756113	0.0135208	0.0145393	0.00739768	0.00855049
319	5.52837	67140.2	ND	0.00370829	0.00429223	0.0094916	0.00389146	0.00198483	0.00173171	0.00512133	0.00288142	0.00803444	0.00492733
320	6.28571	66857.9	ND	0.00299811	0.00505704	0.00281257	0.00429906	0.00533681	0.00411222	0.0140068	0.0257613	0.00489667	0.00500663
321	5.48209	66868.2	ND	0.00339038	0.00254042	0.00607333	0.000722167	0.00315722	0.00493848	0.0271714	0.0163948	0.00381819	0.00164784
322	6.11028	66450.9	ND	0.014682	0.0304062	0.0310837	0.0581567	0.04135	0.050752	0.0813807	0.095515	0.0397928	0.0446028
323	5.37175	66596.2	ND	0.0043736	0.00320394	0.00528703	0.00587475	0.00405327	0.00974778	0.00252903	0.0020406	0.00755009	0.00484739
324	5.8505	66596.2	ND	0.0331112	0.0329721	0.0121264	0.0258097	0.0360727	0.0459503	0.0316697	0.0312345	0.021161	0.0428272
325	5.90745	66596.2	ND	0.0162065	0.0153386	0.013629	0.0218863	0.0140533	0.0224631	0.0408988	0.0383509	0.0107516	0.0167374
326	5.93949	66596.2	ND	0.120845	0.111775	0.0739651	0.119894	0.106693	0.143179	0.073729	0.0648137	0.0649443	0.0898394
327	6	66460.2	ND	0.0353202	0.0238999	0.0178802	0.0251931	0.011623	0.0126384	0.0224201	0.0193402	0.00779998	0.0129816
328	5.61735	66324.2	ND	0.0172618	0.0150405	0.0139955	0.0169952	0.0156928	0.0179719	0.0150913	0.00734556	0.0136911	0.0143442
329	5.88254	66324.2	ND	0.0265308	0.00898528	0.016911	0.024165	0.0105082	0.0160213	0.00967519	0.00597105	0.00889293	0.0107674
330	5.66897	66188.2	ND	0.209813	0.210272	0.141226	0.181444	0.15124	0.243847	0.108701	0.122708	0.155277	0.129134
331	5.56574	66052.2	ND	0.00290879	0.00355583	0.00427418	0.00529837	0.00432516	0.00328199	0.0214328	0.0174418	0.00866013	0.0086813
332	6.2381	65772.5	ND	0.00865601	0.00684567	0.00629025	0.0119045	0.00797117	0.00293778	0.0600744	0.061087	0.0032465	0.00678488
333	5.4287	65916.2	ND	0.00729647	0.0105633	0.0187552	0.0137973	0.00737422	0.0184529	0.00508316	0.00363642	0.054836	0.0183149
334	6.57895	65636.8	ND	0.0234785	0.0195298	0.0142346	0.0112858	0.0213437	0.0215021	0.0350203	0.0216552	0.0107497	0.0126843
335	7.02654	65807.9	ND	1.06199	1.40971	1.51857	1.17999	1.06386	0.803428	0.854408	0.739892	0.887473	1.21742
336	6.16541	65501.1	ND	0.0715569	0.0749699	0.0390779	0.0505933	0.0481309	0.050835	0.04127	0.0299951	0.0358792	0.0394784
337	5.02285	65632.8	ND	0.00155294	0.00219594	0.0037271	0.00605526	0.00172454	0.00382438	0.000800477	0.00342347	0.0026848	0.00176655
338	5.71702	65508.2	ND	0.020801	0.014966	0.0149582	0.0163251	0.0164133	0.0351549	0.0191261	0.0177296	0.0249798	0.0223321
339	5.79889	65508.2	ND	0.250514	0.179927	0.172444	0.207607	0.164657	0.209827	0.125763	0.130287	0.126821	0.147411
340	6.27569	65229.8	ND	0.0590726	0.0418563	0.0198035	0.0397175	0.045327	0.0484508	0.0181579	0.0192987	0.0352684	0.0270724
341	5.62981	65236.2	ND	0.0874782	0.040376	0.0376773	0.0429606	0.0422945	0.0540687	0.0543069	0.0552508	0.0405296	0.0386026
342	5.84338	65100.2	ND	0.0116019	0.00549024	0.00622422	0.00316294	0.00619047	0.00794037	0.00892198	0.00647001	0.00212473	0.00565745
343	6.06516	64822.7	ND	0.0871174	0.0774549	0.0782474	0.0578092	0.0482856	0.0572991	0.0825697	0.0817434	0.0486719	0.0372982
344	5.52481	64964.2	ND	0.00327263	0.00707135	0.00641755	0.00375595	0.00539429	0.00697845	0.0148233	0.0354033	0.0142447	0.0101356
345	5.76151	64964.2	ND	0.0202807	0.0234519	0.0132261	0.018158	0.0115882	0.0236481	0.0131469	0.01148	0.00441711	0.00817049
346	5.90745	64692.2	ND	0.0110769	0.00557145	0.0107894	0.00700774	0.00734206	0.0114952	0.00933473	0.0126259	0.0269415	0.0156476
347	5.97686	64692.2	ND	0.034019	0.0149667	0.00884974	0.00342751	0.00285264	0.0119525	0.00709045	0.00912314	0.00861693	0.010282
348	5.27564	64556.2	ND	0.0273403	0.00784356	0.00663001	0.0093573	0.00317068	0.00721496	0.00463412	0.0063182	0.00695162	0.011954
349	5.94661	64556.2	ND	0.00280862	0.026173	0.00446778	0.0226218	0.0388205	0.0570328	0.0337752	0.0362897	0.0161557	0.0336449
350	5.58888	64420.2	ND	0.00486298	0.00339666	0.00351755	0.00316027	0.00139971	0.00136962	0.00969808	0.00354104	0.00208228	0.00171607
351	6.62406	64008.6	ND	0.0582762	0.0299886	0.0242205	0.0207503	0.0337514	0.0180388	0.0527935	0.0495565	0.043648	0.0203142
352	6.16792	63873	ND	0.0515944	0.0524942	0.037395	0.0376083	0.0328892	0.0403403	0.0307553	0.0487439	0.0309337	0.0206749
353	6.79449	63873	ND	0.203231	0.0837	0.0769374	0.0425346	0.105709	0.0381375	0.226068	0.187786	0.138677	0.0788525
354	6.46867	63737.3	ND	0.0948682	0.0684071	0.0464976	0.126461	0.0975787	0.08563	0.125672	0.129468	0.0708454	0.101052
355	4.82476	63868.4	ND	0.0188347	0.00891057	0.0478897	0.020347	0.0178166	0.0381499	0.0239652	0.0454801	0.0425455	0.0269713
356	5.06476	63596.9	ND	0.0296968	0.0328214	0.0554723	0.0597997	0.0201205	0.0524106	0.00989653	0.0589613	0.0348502	0.031562
357	6.3208	63330.2	ND	0.0295544	0.0201049	0.0183212	0.0346742	0.0197368	0.0114266	0.0313764	0.0485405	0.00545949	0.0256487
358	5.56218	63468.2	ND	0.00651764	0.00578106	0.0130044	0.00911296	0.00187443	0.00243131	0.00116429	0.00278581	0.00477899	0.00281832
359	6.27068	63194.6	ND	0.0507576	0.0345107	0.0314987	0.0267854	0.0226142	0.0307529	0.0439091	0.0372294	0.0194355	0.0259
360	5.36463	63332.2	ND	0.00259951	0.000878733	0.00643095	0.00719893	0.00331165	0.00411636	0.00725904	0.00413135	0.00543126	0.00493927
361	5.44294	63332.2	ND	0.00644328	0.00147033	0.0034206	0.00249555	0.00157624	0.00217289	0.00677891	0.0021796	0.00193156	0.00212973
362	5.54082	63332.2	ND	0.000799088	0.00158339	0.00121565	0.00233192	0.00142474	0.00133532	0.000930221	0.000111912	0.000703178	0.000774125
363	5.99644	63332.2	ND	0.0390348	0.0317711	0.0151708	0.0256882	0.0528771	0.0834342	0.0286456	0.0308977	0.0320216	0.0595349
364	6.04511	62923.2	ND	0.00801377	0.00410181	0.00704582	0.00251038	0.00730703	0.0124948	0.00601263	0.00429059	0.00599415	0.0179761
365	6.23058	62923.2	ND	0.0199975	0.0202063	0.00441244	0.0407336	0.0230175	0.0219052	0.0704469	0.0591018	0.0149779	0.0228442
366	6.36842	62923.2	ND	0.0842959	0.0692861	0.053619	0.0752749	0.048629	0.0633281	0.0732693	0.052963	0.0359753	0.0696505
367	5.80957	63060.2	ND	0.021306	0.0322148	0.0197481	0.0402371	0.0351244	0.046495	0.0337685	0.0362692	0.0259119	0.0353968
368	5.5871	62788.2	ND	0.00503856	0.00201209	0.00184723	0.0016687	0.00121839	0.00210631	0.00436171	0.00175164	0.00162215	0.00142499
369	5.66541	62788.2	ND	0.0040651	0.00384719	0.00302011	0.00318781	0.012023	0.008925	0.00592487	0.00839601	0.0216097	0.00375526
370	5.84872	62788.2	ND	0.00416282	0.00695511	0.00286022	0.00208607	0.00153037	0.00511269	0.00452052	0.00427763	0.00770403	0.00477712
371	5.90567	62788.2	ND	0.0117756	0.00745979	0.00938551	0.00534581	0.0101298	0.0131766	0.0177964	0.0187098	0.0197612	0.0087278
372	5.40378	62516.2	ND	0.00686082	0.00791308	0.00546995	0.00263154	0.00666934	0.00753844	0.00905728	0.0188135	0.00727431	0.00538172
373	6.16541	62244.8	ND	0.0314017	0.031612	0.0412973	0.0447953	0.0390431	0.0483724	0.0490392	0.0546888	0.0257483	0.0478438
374	6.5213	62109.1	ND	0.00665822	0.0100363	0.00229523	0.0110034	0.00941713	0.00463576	0.0062633	0.00461469	0.00991551	0.00547779
375	6.58396	61973.5	ND	0.0876982	0.0703167	0.0351082	0.0595866	0.0756196	0.085062	0.0487047	0.0465997	0.0558337	0.0691036
376	7.11775	62167.1	ND	0.0217271	0.0553236	0.0949855	0.118456	0.0671532	0.0462305	0.0873549	0.0915465	0.0379998	0.063644
377	5.50879	62108.2	ND	0.0035651	0.00373006	0.0111944	0.00940689	0.00388389	0.00595139	0.00254605	0.00495352	0.0108191	0.0126694
378	6.08772	61837.8	ND	0.0361562	0.0317051	0.0174322	0.0514201	0.0245047	0.0236035	0.0777299	0.0525869	0.015737	0.0298035
379	5.55506	61836.2	ND	0.00452631	0.00254569	0.000707478	0.0008375	0.00183141	0.00231165	0.0223916	0.00895899	0.00164888	0.000941523
380	5.7277	61836.2	ND	0.0279116	0.0217587	0.0353172	0.0195718	0.03919	0.0393409	0.0299281	0.0363416	0.0433213	0.0264069
381	5.93771	61836.2	ND	0.0173296	0.00776916	0.00649549	0.00665314	0.00741928	0.0129574	0.020804	0.0181028	0.00199674	0.00773688
382	4.87809	61696.7	ND	0.0352419	0.0862083	0.0520873	0.0852066	0.0585389	0.161427	0.0579443	0.0885585	0.133018	0.0801986
383	4.72571	61425.3	ND	0.0012444	0.002989	0.0106185	0.0061075	0.00166093	0.00474747	0.00255722	0.00184888	0.00457649	0.0021661
384	6.44361	61159.4	ND	0.0211107	0.0156769	0.00632137	0.0216805	0.0168158	0.0188836	0.0685107	0.081649	0.0114693	0.023719
385	6.66917	61159.4	ND	0.0454929	0.0290794	0.0117526	0.0163876	0.0529501	0.03135	0.00918396	0.0103196	0.0330815	0.0331404
386	5.8861	61292.2	ND	0.00405888	0.00847749	0.0143083	0.0117257	0.00874239	0.00864421	0.00331493	0.00394524	0.013022	0.0102311
387	5.2703	61020.3	ND	0.00804343	0.00455755	0.00774445	0.0104011	0.00339412	0.00710574	0.00370297	0.0160757	0.00514277	0.00569154
388	6.04511	60752.3	ND	0.0110525	0.00351735	0.00363926	0.00319877	0.00251566	0.00305659	0.00713529	0.00960753	0.00156369	0.00552154
389	5.59956	60884.3	ND	0.0105079	0.00786868	0.01099	0.00526027	0.00852851	0.00788286	0.0191306	0.0651998	0.0221896	0.0242683
390	7.69557	60822.4	ND	0.429582	0.392095	0.895768	0.495573	0.543512	0.437238	0.646879	0.470759	0.981684	0.691752
391	5.66363	60748.3	ND	0.0199405	0.0196085	0.00599372	0.0131556	0.014063	0.0306337	0.00971709	0.0112884	0.0180004	0.0063758
392	5.80779	60748.3	ND	0.30676	0.235437	0.19792	0.238849	0.242674	0.333097	0.111616	0.0970258	0.155729	0.23218
393	6.17043	60481	ND	0.0427996	0.0366469	0.0247551	0.0219434	0.0280287	0.041045	0.029189	0.0246161	0.0206898	0.0259012
394	6.22556	60209.6	ND	0.00388666	0.00224922	0.00788269	0.0129524	0.00606308	0.0032595	0.0340811	0.0475551	0.00620219	0.0116577
395	6.40598	62003.9	ND	0.0211215	0.0212809	0.0140203	0.0189333	0.0164548	0.0182782	0.022846	0.0207089	0.00879328	0.0237332
396	5.36997	60204.3	ND	0.00708332	0.00461344	0.0128525	0.00809026	0.00488238	0.0105073	0.00457898	0.00484054	0.00812882	0.00826147
397	5.63693	60204.3	ND	0.00115858	0.000916413	0.00109224	0.00160987	0.000244267	0.00136727	0.00109963	0.00151992	0.000363895	0.000283899
398	5.53192	60068.3	ND	0.011278	0.0153956	0.0119732	0.00831522	0.0153604	0.0222305	0.0149293	0.0192196	0.00948667	0.0085635
399	5.7188	60068.3	ND	0.0137592	0.00866321	0.000873725	0.00161863	0.00198956	0.00628763	0.00611886	0.00915638	0.00784358	0.00828886
400	4.88241	61696.9	ND	0.485905	0.343718	0.443726	0.348434	0.258452	0.418153	0.190797	0.206468	0.399141	0.196607
401	6.28395	59358.2	ND	0.0835392	0.0637293	0.0600764	0.0571279	0.0603444	0.0809048	0.0420446	0.042465	0.0508322	0.0615443
402	6.5579	59259.7	ND	0.110179	0.102348	0.0443341	0.100505	0.121002	0.128016	0.159925	0.19423	0.0899194	0.126881
403	6.43338	59161.2	ND	0.0131014	0.0142473	0.00804555	0.0201077	0.0249146	0.020088	0.00690185	0.00577192	0.00773562	0.0162649
404	4.64279	59153.7	ND	0.00107829	0.00159992	0.00757401	0.00347303	0.000520646	0.000571764	0.00033467	0.00048933	0.00155139	0.00169654
405	5.48921	59156.8	ND	0.0138989	0.0194484	0.021274	0.0110857	0.00947406	0.0107646	0.0207992	0.0462674	0.01947	0.0146238
406	6.17188	58964.1	ND	0.0352979	0.0270034	0.0236096	0.0257112	0.0186907	0.021183	0.0181029	0.0188727	0.0191783	0.027129
407	6.82687	58865.6	ND	0.415944	0.314674	0.337425	0.240576	0.337712	0.26942	0.107339	0.116014	0.342614	0.35359
408	5.5426	58958.6	ND	0.0609177	0.0412969	0.0397735	0.0296163	0.0293635	0.0427414	0.0285477	0.036198	0.027152	0.025335
409	4.75689	58557.3	ND	0.00429993	0.00193633	0.00431361	0.00403106	0.00595726	0.0075794	0.00337613	0.00612371	0.00282021	0.00275147
410	6.24659	58274.3	ND	0.00384397	0.00905435	0.00349561	0.00464063	0.000869943	0.00268246	0.010704	0.00822244	0.00163457	0.00245347
411	6.41844	58077.3	ND	0.0104905	0.00755781	0.00499995	0.00902087	0.00719054	0.00743703	0.00153172	0.000820947	0.00565553	0.00809206
412	5.81313	58165.6	ND	0.116647	0.0937794	0.0456042	0.0611294	0.0788515	0.0321016	0.0434675	0.0350077	0.0529945	0.0743397
413	6.33376	57978.7	ND	0.00543514	0.00461898	0.00938057	0.00583127	0.00829394	0.0090727	0.0149425	0.0102032	0.00474245	0.0107483
414	4.92425	58060.3	ND	0.00470815	0.00775251	0.023523	0.0139175	0.00315272	0.00246997	0.0011429	0.00411225	0.00349718	0.00120764
415	5.69744	58066.5	ND	0.0406523	0.021183	0.0280437	0.034423	0.0240136	0.0387174	0.0562607	0.0616998	0.0321372	0.0295416
416	5.76151	58066.5	ND	0.050811	0.0814992	0.0168584	0.0747108	0.127159	0.21497	0.0864182	0.0582951	0.0878686	0.0795508
417	5.91101	58066.5	ND	0.00324642	0.0061717	0.00243559	0.00612346	0.00657018	0.00671785	0.00868988	0.00387188	0.00237108	0.00576326
418	7.69299	57992.8	ND	0.216411	0.0317855	0.0517152	0.0616525	0.0965131	0.0528147	0.0132136	0.0191025	0.0468631	0.0769057
419	5.44472	57967.4	ND	0.0190012	0.00357728	0.00898418	0.00319841	0.00249311	0.0044327	0.00608625	0.00597788	0.00321627	0.00129706
420	5.72948	57967.4	ND	0.00140962	0.00176035	0.00125257	0.00343105	0.0158518	0.0248089	0.0161794	0.0141147	0.00670619	0.00920787
421	6.27897	57781.7	ND	0.0150177	0.00773326	0.00870799	0.00665068	0.00567343	0.00548577	0.0192266	0.0109495	0.00677596	0.00473834
422	5.66185	57769.1	ND	0.23819	0.211515	0.131493	0.136804	0.181203	0.277896	0.167335	0.124505	0.172131	0.164821
423	6.69239	57584.6	ND	0.0307941	0.0326427	0.0209448	0.0280548	0.0397961	0.0447517	0.008423	0.0120826	0.0182079	0.0282495
424	5.60667	57670	ND	0.0189748	0.0315501	0.0406173	0.0194167	0.0279862	0.0570372	0.0191476	0.0154717	0.0418576	0.0291883
425	5.94661	57670	ND	0.155864	0.177575	0.13982	0.208689	0.151795	0.190812	0.18552	0.173668	0.0924746	0.110768
426	7.16671	57636.3	ND	0.00562955	0.0033952	0.00313809	0.0175809	0.0105011	0.00436619	0.00603078	0.00885194	0.013816	0.0154575
427	5.87186	57471.8	ND	0.0427107	0.0445475	0.050699	0.0388708	0.0590332	0.0649958	0.133473	0.0999123	0.0726675	0.0879651
428	5.55506	57372.7	CIL1040S0085, CIL0978S0134	0.019242	0.0197667	0.024619	0.0172597	0.00541682	0.0069682	0.0124317	0.00746712	0.010047	0.00823256
429	7.40178	57341.7	ND	0.0443934	0.277779	0.303923	0.155085	0.189998	0.116619	0.0317985	0.0189527	0.0720038	0.23091
430	6.44334	57091.9	ND	0.0547705	0.0693509	0.0437441	0.0820071	0.0735242	0.0724733	0.142334	0.121529	0.03086	0.0748094
431	5.37531	56976.2	ND	0.00445617	0.00718959	0.00390087	0.00500672	0.0113905	0.0159616	0.00461725	0.00507431	0.0020208	0.00584046
432	5.98576	56976.2	ND	0.0178869	0.0179217	0.0136273	0.0225754	0.0122352	0.0250193	0.0121188	0.0176157	0.00636801	0.00917457
433	6.57036	56796.3	ND	0.704823	0.834186	0.446587	0.733301	0.788723	1.0605	0.481991	0.462102	0.507547	0.679459
434	5.43938	56778	ND	0.080914	0.0409582	0.0654083	0.0533648	0.0501076	0.0779972	0.0513986	0.0341011	0.0454956	0.0293349
435	5.76151	56778	ND	0.0086407	0.0101638	0.00486433	0.00200737	0.0113572	0.00366266	0.00831174	0.0146432	0.00722427	0.0113543
436	6.87917	56599.2	ND	0.015924	0.0230046	0.0362876	0.0833107	0.071268	0.0312654	0.00901534	0.0120601	0.0244771	0.0482495
437	5.51413	56678.9	ND	0.0132391	0.00261404	0.00252765	0.000772051	0.00312414	0.00625501	0.00568661	0.0248741	0.00596557	0.00269164
438	5.80423	56678.9	ND	0.0339357	0.00873319	0.00849044	0.00556363	0.0116616	0.00928055	0.00512467	0.0059149	0.0165209	0.0142112
439	6.10464	56303.6	ND	0.10052	0.0903083	0.020054	0.0448376	0.0555942	0.0839875	0.102926	0.11054	0.0246891	0.0174174
440	4.86339	56370.5	ND	0.177238	0.148123	0.267475	0.162295	0.189802	0.478098	0.140515	0.163391	0.476367	0.182142
441	6.38108	56205.1	ND	0.0397013	0.0413175	0.0234475	0.0300459	0.0315708	0.0433331	0.0376267	0.0599627	0.0309864	0.0359786
442	5.6743	56282.4	ND	0.0139131	0.00678661	0.00415691	0.001568	0.0126853	0.0146393	0.0170024	0.00541257	0.0151756	0.00697992
443	6.6899	56008	ND	0.0142526	0.013953	0.00595821	0.0141334	0.0180082	0.0219688	0.0330608	0.0392372	0.00884763	0.0127103
444	6.02494	55909.5	ND	0.369638	0.465933	0.206611	0.382869	0.339509	0.43998	0.561195	0.480867	0.246892	0.310339
445	5.36107	55985	ND	0.0018215	0.000282141	0.00212824	0.00195802	0.00242638	0.00560434	0.0202786	0.00318666	0.00146949	0.0019387
446	6.25656	55810.9	ND	0.100946	0.115614	0.0715724	0.0962423	0.0905146	0.123276	0.101352	0.0810824	0.0789091	0.0800957
447	5.94483	55885.9	ND	0.2688	0.374621	0.248106	0.315547	0.284988	0.401891	0.167365	0.155584	0.164199	0.186486
448	5.55328	55786.8	ND	0.00555054	0.00263524	0.0239219	0.0146756	0.00492552	0.00498349	0.0136362	0.00931604	0.00410334	0.00591697
449	6.18433	55515.3	ND	0.591809	0.619046	0.361459	0.529008	0.370002	0.57801	0.636981	0.70735	0.300581	0.332914
450	6.43089	55416.8	ND	0.0196885	0.0152083	0.00568048	0.011297	0.0145469	0.0152136	0.0251353	0.0177252	0.0119286	0.012145
451	5.74905	55489.5	ND	0.00465925	0.00129221	0.00165582	0.00131372	0.00264646	0.00250329	0.00263574	0.00225536	0.00870364	0.00382901
452	6.53051	55219.7	ND	0.0173881	0.0146405	0.0102797	0.0051742	0.0128359	0.00946269	0.0329104	0.0314143	0.00410474	0.00759787
453	5.80067	55192.1	ND	0.0111292	0.00174493	0.0133449	0.00919121	0.0123469	0.00584055	0.0149695	0.0116651	0.00837618	0.00772596
454	6.60522	54825.6	ND	0.00950506	0.0101552	0.00273186	0.00470879	0.00840385	0.0104948	0.0096465	0.00643751	0.00500335	0.00536199
455	5.86474	54894.8	ND	0.00732268	0.000514874	0.0063335	0.00512153	0.00590534	0.00302223	0.00508946	0.0023232	0.00266332	0.0140025
456	5.43404	54795.6	ND	0.0751799	0.0329859	0.0757175	0.0505435	0.0362983	0.038816	0.0822356	0.104479	0.0504316	0.0295426
457	5.28098	54696.5	ND	0.174232	0.11081	0.1803	0.142812	0.129214	0.207643	0.083357	0.105718	0.15465	0.165197
458	6.0897	54530	ND	0.0912352	0.0622887	0.0418484	0.0839785	0.0552989	0.0946806	0.146889	0.156158	0.0685402	0.0973047
459	5.7366	54498.3	ND	0.00502575	0.0038686	0.0131854	0.0101645	0.00731458	0.00646368	0.00640187	0.0192713	0.0117521	0.00692896
460	5.93059	54498.3	ND	0.0170946	0.0152981	0.0178318	0.0206915	0.0125528	0.0155975	0.096516	0.0666367	0.0115681	0.0163164
461	5.97152	54498.3	ND	0.0402644	0.0385931	0.0215642	0.0284668	0.0313028	0.0291377	0.0182229	0.018026	0.0150394	0.0139654
462	6.30886	54234.4	ND	0.146569	0.172714	0.158855	0.217289	0.170365	0.267017	0.117301	0.139812	0.115573	0.165604
463	5.61379	54300.1	ND	0.214315	0.206805	0.182951	0.305877	0.223366	0.331119	0.303957	0.348055	0.188613	0.196905
464	6.46327	54135.8	ND	0.00467265	0.00577198	0.00246839	0.0151367	0.00966473	0.0122527	0.012697	0.00717515	0.0232057	0.0281958
465	6.6899	54135.8	ND	0.015385	0.0502926	0.0491581	0.0593468	0.0478727	0.0667466	0.0678095	0.0507478	0.0598676	0.0564888
466	5.6743	54200.9	ND	0.0299084	0.0244486	0.0237726	0.0245897	0.0136073	0.0164457	0.0925825	0.0873862	0.0214529	0.0299845
467	6.86174	53840.2	ND	0.270425	0.204693	0.214142	0.162598	0.276148	0.115546	0.0600132	0.0661752	0.1178	0.279517
468	5.05737	53686.8	ND	0.00083966	0.00103855	0.00254253	0.000880724	0.00124029	0.00153126	0.00169307	0.00205364	0.00286054	0.00309065
469	6.3761	53347.5	ND	0.0222432	0.0124714	0.00809952	0.00609701	0.0188535	0.0135169	0.0127126	0.00958466	0.0193045	0.0163972
470	6.00751	53249	ND	0.052005	0.0537726	0.0434393	0.0666834	0.0547001	0.0869011	0.0363599	0.0448381	0.041843	0.063626
471	5.1981	53289.2	ND	0.00088488	0.000938758	0.00246392	0.00164764	0.00170585	0.00181634	0.00576378	0.0059495	0.00561876	0.0040723
472	5.88965	53308.9	ND	0.00635872	0.00713407	0.018947	0.0194412	0.0270588	0.021101	0.0151634	0.00971286	0.011335	0.0223565
473	5.80779	53110.6	ND	0.0266443	0.0239951	0.0313458	0.0364971	0.0407608	0.0240506	0.0178327	0.0196269	0.0248678	0.0493028
474	4.36514	52991	ND	0.000393893	0.00117547	0.00552374	0.00138174	0.00277527	0.00886555	0.002463	0.00113694	0.00179018	0.00283055
475	4.62757	52991	ND	0.00231777	0.00466487	0.010302	0.00689985	0.0061049	0.00958003	0.00512674	0.00250055	0.0347171	0.0145482
476	5.50879	53011.5	ND	0.0172286	0.0155412	0.0104659	0.014051	0.0126609	0.00845876	0.0170863	0.0206366	0.0126341	0.00757288
477	5.93949	53011.5	ND	0.00639121	0.0108838	0.0104498	0.0206057	0.0151266	0.0120149	0.083614	0.0664407	0.00824534	0.0140139
478	5.9733	53011.5	ND	0.0218653	0.0120444	0.00526354	0.00561839	0.00589933	0.015996	0.0262962	0.015304	0.00622111	0.00471114
479	7.56706	52918	ND	3.57321	2.66589	2.79221	3.04266	2.80893	2.27894	2.67503	2.40871	2.01512	2.33303
480	5.74727	52912.4	ND	0.0120751	0.00488231	0.00989532	0.00603353	0.00488727	0.00694509	0.010809	0.0191027	0.00649891	0.00222583
481	6.58779	52756.3	ND	0.141185	0.11246	0.114857	0.142228	0.147107	0.182923	0.113031	0.101838	0.0926183	0.131081
482	6.69239	52460.7	ND	0.10933	0.109571	0.0494507	0.118161	0.14999	0.102763	0.260111	0.209547	0.0954282	0.0395083
483	6.28395	52263.7	ND	0.0517812	0.0304429	0.0351749	0.0165509	0.0246355	0.031632	0.0389106	0.0427038	0.0336458	0.0180634
484	6.51058	52263.7	ND	0.0225239	0.0107543	0.0117016	0.00684638	0.0252686	0.0168573	0.0210876	0.00830888	0.00658392	0.00470883
485	5.41624	52317.7	ND	0.00822825	0.00934397	0.015979	0.0134906	0.011752	0.0225582	0.0175593	0.014188	0.00910961	0.00777372
486	6.42093	52165.1	ND	0.0342798	0.0414586	0.0173654	0.0238306	0.0371217	0.0386816	0.0322826	0.0263796	0.00929646	0.0294937
487	5.26496	52218.6	ND	0.00536835	0.00511751	0.00499666	0.00614563	0.00850634	0.00941986	0.00345086	0.000839927	0.00297571	0.00767559
488	5.53904	52218.6	ND	0.0677761	0.0443118	0.0555558	0.0685008	0.0440892	0.0520219	0.102336	0.0898841	0.0413112	0.0440277
489	5.11822	52096.4	ND	0.00282401	0.00145925	0.00120114	0.00166203	0.000368797	0.00156505	0.000970426	0.00410929	0.00525868	0.00631306
490	5.45717	52119.5	ND	0.0533197	0.0351319	0.0186399	0.0256622	0.0324165	0.0441266	0.0398691	0.0348815	0.0257747	0.0230471
491	5.21691	51921.2	ND	0.00389651	0.000845046	0.00220379	0.000953914	0.00128553	0.00124643	0.00548891	0.0157161	0.0134677	0.0297647
492	5.66185	51921.2	ND	0.0125859	0.0103749	0.0366189	0.0176772	0.00991814	0.0138772	0.0157542	0.023646	0.0127104	0.0165765
493	4.84057	51798.2	ND	0.00689191	0.00277606	0.0115702	0.00549193	0.00268673	0.00501839	0.00698647	0.00815284	0.00950466	0.00433688
494	5.50345	51822.1	ND	0.0208417	0.0131647	0.00905487	0.0156606	0.0212213	0.0247594	0.0247953	0.0355092	0.0195861	0.0148708
495	5.87186	51822.1	ND	0.0204354	0.025984	0.0190279	0.0261818	0.0231835	0.0215151	0.0174944	0.0143014	0.00193738	0.0275515
496	5.34327	51623.9	ND	0.00928884	0.00469367	0.0189471	0.0080348	0.00457253	0.00549609	0.00823092	0.0152687	0.0246227	0.00589552
497	6.01996	51376.8	ND	0.0193937	0.0295465	0.0187355	0.0318777	0.0267825	0.0230598	0.00777385	0.0146916	0.012334	0.0145923
498	6.13452	51376.8	ND	0.0384875	0.0404462	0.0320897	0.0364941	0.0382718	0.0406801	0.0381241	0.0364995	0.0190896	0.0308285
499	6.47572	51278.3	ND	0.00592924	0.00730662	0.00877731	0.00326832	0.000606293	0.00382702	0.0115553	0.0102964	0.0073807	0.00454721
500	6.74718	51278.3	ND	0.00826755	0.0308034	0.0184902	0.0214326	0.0175495	0.0120395	0.02681	0.0124422	0.0198619	0.0277208
501	5.61913	51227.4	ND	0.00999204	0.0104259	0.0188041	0.011987	0.022792	0.0248287	0.0139575	0.00990475	0.00887706	0.00619275
502	6.22667	51081.2	ND	0.0126941	0.0142015	0.00742	0.00548709	0.0359099	0.0313397	0.0278283	0.0230407	0.0105122	0.0304029
503	5.82736	51128.3	ND	0.00753198	0.00824231	0.00564813	0.0101106	0.00764069	0.00598442	0.0121071	0.00697822	0.00807724	0.00478985
504	5.93415	51128.3	ND	0.0654726	0.0480535	0.0361894	0.0594106	0.0674991	0.0763591	0.0476921	0.0403602	0.0496556	0.0527787
505	7.65952	51027.3	ND	0.00188298	0.00876596	0.00467726	0.00327476	0.0182044	0.00274676	0.00439244	0.00294045	0.00167706	0.0103737
506	6.27399	50785.6	ND	0.0183845	0.0240227	0.0113278	0.0169044	0.013149	0.0188908	0.0299769	0.00721148	0.0124519	0.00484074
507	6.54545	50588.5	ND	0.0994913	0.101994	0.0641544	0.0644691	0.0835131	0.0944955	0.100104	0.0842079	0.0602176	0.0639266
508	5.43226	50533.6	ND	0.0172363	0.00548934	0.0120537	0.00334263	0.00675561	0.0101941	0.0188001	0.0215273	0.0168574	0.00605159
509	5.21691	50434.5	ND	0.075964	0.0420986	0.112295	0.0575312	0.0554567	0.0734589	0.0362632	0.0488422	0.0804156	0.0594512
510	4.81014	50307.2	ND	0.00700533	0.00417244	0.00975552	0.00776118	0.00613426	0.0118215	0.0055354	0.00619863	0.0198038	0.0104621
511	5.77931	50335.4	ND	0.0132764	0.0195592	0.0156378	0.0263496	0.0401981	0.0526264	0.065401	0.0456722	0.0178474	0.0841575
512	6.43836	50194.4	ND	0.0641891	0.0437782	0.0169464	0.0335641	0.04583	0.0398307	0.0467442	0.035921	0.0200475	0.0271316
513	5.25962	50236.3	ND	0.0117275	0.00749942	0.00974576	0.0107126	0.00983744	0.00518853	0.0146105	0.0152543	0.0239443	0.0203831
514	5.59244	50137.1	ND	0.00315892	0.00578377	0.00817981	0.00505538	0.00439083	0.0070613	0.0280648	0.0224844	0.00742579	0.00617399
515	6.38357	49997.3	ND	0.0133043	0.014332	0.0124107	0.0156943	0.00814279	0.00906058	0.0248114	0.0270327	0.00816909	0.0168208
516	5.13344	50009	ND	0.0464144	0.022487	0.0726538	0.0409733	0.025144	0.0358961	0.0221008	0.0448041	0.0673036	0.0526836
517	5.48921	50038	ND	0.00227857	0.00452088	0.00354656	0.00237025	0.00230382	0.00502782	0.00151323	0.00197162	0.00364781	0.00483787
518	6.19679	49800.3	ND	0.0376605	0.0371254	0.029962	0.0231799	0.0238546	0.026937	0.0287258	0.0308402	0.0170032	0.021878
519	6.31135	49800.3	ND	0.061298	0.0541973	0.041812	0.0304498	0.0399913	0.0415579	0.054039	0.0648747	0.0334178	0.0448115
520	6.59775	49800.3	ND	0.0112446	0.00905893	0.00984378	0.00965262	0.0119344	0.0094089	0.0248319	0.0127406	0.00733265	0.0116067
521	6.69986	49701.7	ND	0.118712	0.151505	0.0668169	0.165721	0.159588	0.148084	0.123487	0.0998809	0.0990608	0.136426
522	5.95551	49740.7	ND	0.0523214	0.0525123	0.0321844	0.0409437	0.0397616	0.0452876	0.0352079	0.0335238	0.0390592	0.0454152
523	6.05483	49504.6	ND	0.0360821	0.0351195	0.018678	0.0213943	0.020955	0.0228134	0.0592552	0.0451819	0.0154021	0.023769
524	5.01933	49412.6	ND	0.0144175	0.0159134	0.0441595	0.0197325	0.0128487	0.0220315	0.00458258	0.00966878	0.031138	0.0204559
525	6.51557	49307.6	ND	0.0192741	0.0340621	0.0232041	0.0221893	0.0233421	0.0222721	0.0684788	0.0770923	0.00948575	0.0326239
526	6.88914	49307.6	ND	0.0927342	0.116073	0.150512	0.176938	0.15728	0.0796784	0.136742	0.102531	0.0388355	0.169454
527	5.82558	49344.2	ND	0.00911765	0.00868035	0.0187926	0.016943	0.00419492	0.000783445	0.00333848	0.0129674	0.0077526	0.00755265
528	4.63138	49213.8	ND	0.0250089	0.029874	0.0704236	0.0214091	0.0276014	0.0905385	0.0241741	0.0240414	0.102749	0.0386678
529	5.53904	49146	ND	0.0022002	0.0017714	0.00597743	0.00194819	0.00673956	0.0100792	0.0184585	0.00931321	0.0113747	0.0186633
530	6.65254	49012	ND	0.0258705	0.0227607	0.0150954	0.022234	0.0204399	0.00183612	0.0414614	0.0295519	0.0139693	0.0229688
531	5.90745	49046.9	ND	0.013389	0.00512301	0.00519049	0.0105052	0.00559893	0.00943125	0.0235491	0.024308	0.00757772	0.0103945
532	5.9822	49046.9	ND	0.0143758	0.00824919	0.00907589	0.0232684	0.0105966	0.0137364	0.0273105	0.0183193	0.00600219	0.00973321
533	6.13203	48913.4	ND	0.185051	0.184409	0.123792	0.176405	0.140264	0.165848	0.211335	0.198434	0.110258	0.13106
534	6.25158	48913.4	ND	0.0137799	0.0177113	0.0213182	0.0235198	0.021702	0.0188866	0.146615	0.0858351	0.0195301	0.0163806
535	7.5846	48937.7	ND	0.089729	0.114847	0.115712	0.118762	0.152444	0.0812794	0.125448	0.127026	0.127133	0.244038
536	5.85762	48947.7	ND	0.0428216	0.0491347	0.0723961	0.0944588	0.0413263	0.0541927	0.0919881	0.0909149	0.027789	0.10584
537	5.46607	48650.4	ND	0.00548834	0.00209205	0.000830261	0.00092232	0.00296215	0.00338782	0.00787045	0.00588351	0.00211206	0.00152859
538	5.71524	48551.3	ND	0.0290448	0.0179113	0.0139883	0.0183821	0.0153974	0.0213778	0.0322017	0.0339066	0.0208151	0.0198115
539	6.69986	48026.6	ND	0.00343373	0.00896715	0.0174103	0.037015	0.0290069	0.0157901	0.0211236	0.0330315	0.0143463	0.0318256
540	6.51058	47928.1	ND	0.151398	0.193128	0.100861	0.17156	0.188864	0.163977	0.231844	0.242289	0.0904138	0.143019
541	5.79177	47956.6	ND	0.0588862	0.0781373	0.0798947	0.0994225	0.0771914	0.0752887	0.0642285	0.0797281	0.034499	0.058657
542	5.65117	47857.5	ND	0.0290413	0.0437783	0.0319059	0.0415196	0.0394316	0.0737296	0.0178668	0.0100179	0.0584577	0.0431935
543	5.93949	47857.5	ND	0.00426912	0.00483652	0.0049928	0.00255401	0.00594682	0.00448909	0.00751334	0.00593842	0.00752812	0.00773899
544	7.07708	47818.2	ND	0.0182807	0.0138902	0.0264363	0.0270645	0.0472132	0.0243791	0.0246214	0.0191722	0.0208355	0.020125
545	6.02494	47533.9	ND	0.0106894	0.0158576	0.0180359	0.0345373	0.0294475	0.0362858	0.00286481	0.00556395	0.0271558	0.0325516
546	5.16386	47524.1	ND	0.0151455	0.0126213	0.0413492	0.0168704	0.00595623	0.00676875	0.00559095	0.00857433	0.0457054	0.0217665
547	5.57108	47560.1	ND	0.00543858	0.00350132	0.00303592	0.00334948	0.00201783	0.00409841	0.0112777	0.00907314	0.0033757	0.00271778
548	5.5337	47461	ND	0.00333161	0.00422372	0.0159234	0.00432962	0.00390958	0.00553831	0.00716239	0.00512803	0.00539219	0.00459552
549	6.2192	47336.9	ND	0.0156051	0.0248398	0.0168974	0.0140476	0.0272206	0.0228523	0.0169032	0.012098	0.0290708	0.0128668
550	6.924	47336.9	ND	0.0188108	0.0312019	0.0225411	0.0313403	0.0930355	0.0647741	0.0773426	0.0527369	0.0106597	0.0356269
551	5.70456	47361.9	ND	0.00646029	0.00254235	0.00102425	0.00154586	0.00198164	0.00229531	0.0105091	0.0112164	0.00691807	0.00433502
552	5.82736	47361.9	ND	0.00793125	0.0119073	0.012541	0.0157653	0.00955227	0.00683813	0.0198189	0.0226118	0.00246214	0.0101211
553	6.14947	46942.7	ND	0.0346183	0.0424572	0.0395497	0.0420869	0.0299426	0.0311763	0.0518589	0.066113	0.0291686	0.038785
554	6.28644	46844.2	ND	0.354448	0.378434	0.276039	0.330451	0.366363	0.493228	0.231768	0.210518	0.29983	0.283138
555	5.42158	46866.3	ND	0.00798734	0.00888174	0.0136699	0.00985988	0.00493772	0.00479405	0.0104786	0.00931767	0.0128026	0.00349054
556	6.46327	46745.6	ND	0.0575474	0.0344122	0.0490561	0.0253059	0.0686157	0.0417137	0.178785	0.144926	0.0505108	0.0566012
557	6.69488	46351.5	ND	0.021213	0.0202854	0.00608955	0.0300778	0.0323886	0.0267004	0.0155189	0.0364115	0.0359766	0.0498326
558	4.33471	46331.3	ND	0.000965736	0.00130911	0.00436781	0.00178654	0.00255021	0.00391131	0.00209737	0.00164285	0.00270588	0.00141477
559	6.07724	46055.9	ND	0.00745464	0.0117507	0.00198591	0.00357341	0.00231515	0.00127052	0.0142362	0.0112815	0.00775426	0.00735155
560	4.5401	46033.1	ND	0.000387752	0.00115458	0.000885831	0.0010166	0.00113656	0.00263034	0.00377229	0.00397895	0.00336382	0.0016975
561	5.2525	46073.3	ND	0.00704522	0.00483389	0.0280854	0.00976319	0.00615297	0.0132957	0.00620195	0.0206424	0.00919839	0.0153907
562	5.32013	45974.2	ND	0.0111081	0.00933476	0.0142016	0.00797619	0.00582228	0.0147701	0.00324163	0.00204558	0.00494597	0.00241161
563	7.14641	46051	ND	0.0405386	0.0249968	0.0435002	0.0371199	0.0391559	0.0258225	0.0216991	0.0125245	0.035958	0.02802
564	5.94483	45875.1	ND	0.0121291	0.0151698	0.00467023	0.0143892	0.0144676	0.0118598	0.00613191	0.00450525	0.00701386	0.00857479
565	6.58779	45760.3	ND	0.00366037	0.00918745	0.00984847	0.0116934	0.00841847	0.00683211	0.00941659	0.00690255	0.00579669	0.0124398
566	6.83684	45760.3	ND	0.226907	0.264745	0.234223	0.300172	0.275821	0.185348	0.165581	0.144156	0.215151	0.288803
567	6.44085	45464.7	ND	0.0129729	0.0138161	0.0071915	0.0135301	0.0131809	0.00816999	0.0208456	0.0233057	0.00973756	0.0178
568	5.80067	45478.6	ND	0.0331735	0.0291093	0.026393	0.0339186	0.032617	0.0332912	0.00861013	0.00800701	0.0105366	0.029924
569	5.42692	45379.5	ND	0.0196194	0.0191114	0.0382654	0.0355187	0.0157775	0.017709	0.052309	0.053262	0.028077	0.0240959
570	7.65633	45256	ND	0.017546	0.0135115	0.00810295	0.00489261	0.020025	0.0119118	0.0570072	0.0332329	0.00486789	0.00515839
571	4.4336	45237.9	ND	0.00182406	0.00105509	0.00651367	0.00182629	0.00335381	0.00667448	0.00581287	0.00437835	0.00656734	0.0024916
572	5.8594	45280.4	ND	0.00782632	0.002508	0.000472621	0.000439796	0.00211023	0.00182396	0.00770491	0.00853102	0.00294046	0.00512461
573	6.1669	45169.1	ND	0.00334782	0.00775521	0.00859555	0.00756132	0.0167462	0.021483	0.0139498	0.0158029	0.0199615	0.0135929
574	5.71346	45082.2	ND	0.0234979	0.023331	0.0263275	0.0265361	0.017426	0.0207895	0.0162374	0.0172153	0.0551849	0.0394333
575	5.99466	45082.2	ND	0.0101542	0.0144941	0.0150275	0.0187264	0.0148078	0.0118831	0.0118366	0.0122824	0.0118763	0.016296
576	6.50809	44479.3	ND	0.00719645	0.00853989	0.0072672	0.0046801	0.00373894	0.0104106	0.0262337	0.0113834	0.0023512	0.00586486
577	6.71729	44380.8	ND	0.0248239	0.0343775	0.0121285	0.0257001	0.0399691	0.0191883	0.0118014	0.00905902	0.0466289	0.0426819
578	6.26403	44282.2	ND	0.0811801	0.0547532	0.0926988	0.126055	0.0794083	0.071914	0.177505	0.174986	0.0626438	0.110206
579	5.49989	44190.1	ND	0.00623233	0.00183187	0.0106409	0.00334122	0.0026979	0.00298079	0.00679412	0.0146804	0.0251602	0.00426836
580	4.33851	44045.1	ND	0.000735652	0.00144234	0.00954882	0.00234053	0.00246475	0.00793298	0.00219869	0.00677284	0.00170274	0.00206189
581	5.17527	43945.7	ND	0.0251035	0.0180482	0.0380535	0.0158963	0.0143031	0.0256541	0.0180704	0.0215414	0.0433313	0.0240448
582	5.34505	43991.9	ND	0.00340916	0.0041179	0.0119479	0.00427976	0.00389297	0.00693907	0.000959757	0.0010934	0.00444377	0.00376684
583	6.1669	43789.6	ND	0.0105849	0.0177113	0.0237967	0.0279644	0.0206915	0.0159502	0.0512175	0.0343467	0.016479	0.0301613
584	6.38855	43789.6	ND	0.0401074	0.0366035	0.0298575	0.0467405	0.0513288	0.0394216	0.0506073	0.0249004	0.0219683	0.050261
585	6.96136	43789.6	ND	0.00337199	0.0137114	0.00700771	0.0274677	0.0257525	0.00933154	0.0415121	0.0354651	0.00170547	0.0113121
586	5.40912	43694.5	ND	0.00329902	0.0102701	0.0259101	0.0124701	0.00799186	0.00583447	0.0184425	0.0203415	0.0116087	0.0135595
587	5.53548	43496.3	ND	0.0109384	0.00981033	0.0194663	0.0331676	0.0206148	0.0269884	0.0235382	0.0228069	0.00652887	0.0215325
588	6.34372	43395.4	ND	0.00314079	0.00533498	0.00242789	0.00488678	0.00828772	0.00574204	0.00280621	0.00794662	0.00182066	0.00719253
589	5.63337	43397.2	ND	0.0457232	0.0525406	0.0262577	0.123951	0.0770372	0.117919	0.155314	0.187574	0.0694114	0.0815579
590	5.96084	43397.2	ND	0.0669196	0.0634348	0.0302538	0.0534575	0.0574427	0.0648442	0.0917199	0.101108	0.0377264	0.0512114
591	6.09717	43296.9	ND	0.017896	0.0238813	0.0140105	0.0193878	0.0262759	0.0390088	0.0334398	0.0326063	0.0220173	0.0398611
592	7.34936	43498.3	ND	0.017023	0.221667	0.338726	0.32268	0.156367	0.17065	0.0725745	0.130582	0.120364	0.262831
593	5.46429	43099.8	ND	0.0207736	0.00952734	0.0191639	0.0110473	0.00511029	0.00920445	0.0222183	0.0268722	0.0116259	0.00309142
594	5.59644	46407.7	ND	0.00224544	0.00217108	0.00437961	0.00243391	0.00158628	0.00292376	0.00262837	0.00138832	0.0110234	0.00213945
595	6.77088	43012.1	ND	0.0266007	0.0295507	0.00580702	0.069403	0.0576109	0.0269913	0.101094	0.0847251	0.00742503	0.0341391
596	4.23545	42903.5	ND	0.000983806	0.000263119	0.00162904	0.000408668	0.00111223	0.000999543	0.00685149	0.00348448	0.00170836	0.00148314
597	6.05336	42836.8	ND	0.00590025	0.00284192	0.00452422	0.00441341	0.00357685	0.00111554	0.0117246	0.00790572	0.00315295	0.00239119
598	5.29632	42844.5	ND	0.00101899	0.00287378	0.00763146	0.00357187	0.00290319	0.00216539	0.00228023	0.000802238	0.00211611	0.00411927
599	7.60188	42787	ND	0.0209603	0.00725102	0.0113147	0.011667	0.0123449	0.011153	0.0335462	0.042069	0.0154772	0.0456099
600	5.70836	42730.8	ND	0.067338	0.0688291	0.069413	0.0767561	0.0462994	0.0727634	0.0915813	0.112957	0.131245	0.136839
601	5.8029	42692.8	ND	0.357636	0.356181	0.280259	0.420296	0.323447	0.402305	0.665269	0.776771	0.221892	0.27239
602	5.94202	42617	ND	0.0142933	0.0660424	0.0362298	0.0979236	0.0417131	0.0310678	0.0430532	0.0433643	0.0308622	0.0497288
603	6.50248	42531.2	ND	0.00227367	0.00274382	0.00182384	0.00704838	0.00797537	0.00778585	0.033128	0.0151307	0.00377287	0.0145773
604	5.66377	42541.2	ND	0.00573716	0.00644249	0.0122903	0.00896208	0.00743547	0.00340587	0.00480616	0.00365879	0.0032739	0.00514842
605	6.25435	42493	ND	0.0398644	0.0258284	0.0148894	0.0100908	0.0193498	0.0292233	0.0473198	0.0483455	0.030238	0.0152321
606	6.60422	42493	ND	0.307639	0.324929	0.158588	0.290572	0.384801	0.459381	0.333133	0.341946	0.189424	0.254613
607	6.73572	42416.6	ND	0.0318629	0.0339219	0.059861	0.0380742	0.032929	0.0216352	0.0293681	0.0290784	0.038334	0.0600901
608	6.91686	42378.5	ND	0.00694921	0.00735872	0.00878731	0.00633593	0.00450644	0.00284147	0.00248445	0.00215329	0.00289654	0.00986359
609	6.41812	42302.1	ND	0.139298	0.155596	0.0587762	0.0792209	0.120381	0.12373	0.0474697	0.0502268	0.0869453	0.0872741
610	4.66456	42287.3	ND	0.0298346	0.0509965	0.128564	0.093119	0.0360899	0.0558157	0.0784737	0.126094	0.115133	0.0827953
611	5.56923	42275.7	ND	0.0293984	0.0313857	0.0415895	0.0738849	0.0474347	0.0401537	0.080364	0.0844885	0.0305444	0.0559412
612	5.2339	42237.8	ND	0.00200429	0.00230473	0.00734877	0.00490659	0.00235752	0.00298885	0.00113579	0.00205377	0.00294083	0.0038882
613	6.81761	42072.9	ND	0.0129587	0.00860001	0.00842378	0.00649905	0.00448009	0.00214375	0.00850628	0.00858208	0.0086416	0.0154364
614	7.10617	42138.5	ND	0.0231821	0.0118833	0.039239	0.0192738	0.0188764	0.0109547	0.0143824	0.0131097	0.010713	0.0235708
615	6.18735	41996.5	ND	0.418995	0.363457	0.296716	0.367701	0.374655	0.37366	0.282224	0.239609	0.23127	0.316307
616	5.52642	41972.4	ND	0.00109643	0.00210356	0.00305451	0.00275917	0.00245177	0.00155743	0.00658164	0.00872679	0.00190163	0.00326448
617	5.398	41934.4	ND	0.141312	0.103343	0.127814	0.119592	0.0969514	0.152714	0.064222	0.0877524	0.174613	0.0985382
618	5.9224	41896.5	ND	0.00905516	0.0916791	0.00990917	0.0122818	0.111953	0.247172	0.0518406	0.293727	0.0743837	0.159653
619	5.70301	41820.7	ND	0.0513693	0.0129461	0.0427422	0.0273033	0.0650712	0.142198	0.0177178	0.0193395	0.0976283	0.047707
620	6.03103	41767.3	ND	0.151726	0.134228	0.0972101	0.0951745	0.107404	0.150334	0.123231	0.119582	0.0973543	0.119691
621	6.09058	41767.3	ND	0.0321805	0.0432009	0.0324683	0.0287395	0.0305584	0.0235436	0.0259976	0.0187183	0.024445	0.0259085
622	5.43724	41782.8	ND	0.00719384	0.00710858	0.0105031	0.00520074	0.00584455	0.00614084	0.0241364	0.0160628	0.0153708	0.00528221
623	5.78149	41782.8	ND	0.0258388	0.0279898	0.0276434	0.0402133	0.0232699	0.0247051	0.0801515	0.00792124	0.0676404	0.147156
624	5.83144	41782.8	ND	0.307611	0.299996	0.178193	0.289582	0.281783	0.289483	0.245657	0.160622	0.154236	0.233078
625	7.70208	41713.3	ND	0.035857	0.049814	0.0380808	0.0798415	0.111431	0.0814471	0.0332083	0.0194271	0.022787	0.0641218
626	5.63523	41744.8	ND	0.00549365	0.00273761	0.00477365	0.00256135	0.00271457	0.0132527	0.0030778	0.00937279	0.0102498	0.0042775
627	5.9777	41744.8	ND	0.0658127	0.0449116	0.0334746	0.0386807	0.0474911	0.0552285	0.105136	0.0778114	0.0410899	0.0609449
628	6.29157	41652.8	ND	0.0464759	0.0449965	0.0326462	0.0498469	0.0463392	0.0368993	0.0743003	0.0747341	0.0211694	0.04609
629	7.45407	41709.1	ND	0.00445983	0.021565	0.0384862	0.0118491	0.0285563	0.0130342	0.091728	0.0706026	0.0174996	0.0378502
630	5.5835	41631.1	ND	0.00303411	0.00240198	0.00655324	0.00217393	0.00729864	0.00957894	0.00624756	0.00647834	0.0107023	0.0117321
631	5.87781	41631.1	ND	0.0141028	0.0134592	0.0156454	0.0168491	0.0159293	0.02241	0.012469	0.00335078	0.0210607	0.0165616
632	5.36411	41593.2	ND	0.0129806	0.013191	0.0208313	0.00976854	0.00987639	0.0166008	0.0572546	0.0242	0.00910884	0.0166699
633	5.332	41517.3	ND	0.0502338	0.0331347	0.0745286	0.0463558	0.0235102	0.0412126	0.0249173	0.0503917	0.0207431	0.0126654
634	6.37345	41461.8	ND	0.0263904	0.0509972	0.0290699	0.0452262	0.0529147	0.0463753	0.062367	0.0593495	0.0284812	0.0568125
635	4.89999	41401.5	ND	0.00531805	0.0100587	0.0183338	0.0139586	0.00779125	0.00912175	0.00530773	0.00456169	0.0125237	0.0111339
636	5.16961	41401.5	ND	0.00659229	0.0133487	0.0441496	0.0293228	0.0086308	0.00726424	0.0199211	0.0395467	0.065408	0.0570535
637	5.49432	41403.6	ND	0.0449472	0.0367586	0.0484197	0.0436493	0.0541409	0.0634378	0.0132573	0.0281291	0.0464753	0.0397301
638	6.46526	41347.2	ND	0.229195	0.345712	0.29553	0.360868	0.335083	0.395239	0.238207	0.270652	0.223721	0.361343
639	6.59925	41347.2	ND	0.145883	0.221842	0.148876	0.249371	0.24141	0.241305	0.141858	0.155643	0.121419	0.184204
640	6.77046	41309	ND	0.538817	0.647369	0.704674	0.680162	0.68709	0.546526	0.498667	0.481024	0.533897	0.869366
641	6.26924	41194.4	ND	0.00934643	0.00417888	0.00511753	0.00676313	0.00433832	0.00609107	0.00582592	0.00290643	0.00306468	0.00166997
642	5.8029	41176	ND	0.0512674	0.030413	0.0279981	0.035066	0.0395529	0.0419119	0.0261651	0.026785	0.0295216	0.0277215
643	7.49141	41084.6	ND	0.0143408	0.0304708	0.0872649	0.0552386	0.0543778	0.0231738	0.017216	0.0116727	0.039403	0.120897
644	5.64236	41062.3	ND	0.0447982	0.0412957	0.0552333	0.0866158	0.0564573	0.0394044	0.127949	0.131346	0.0384155	0.0579464
645	4.58101	40939.3	ND	0.00144284	0.000913288	0.00226087	0.00135086	0.00904431	0.0105364	0.00206805	0.0861286	0.00366405	0.0422301
646	5.55496	40910.6	ND	0.0253605	0.00759667	0.0168235	0.0123423	0.0456603	0.0172166	0.0133575	0.0354687	0.0129108	0.0169141
647	5.24817	40796.9	ND	0.0100618	0.00706873	0.0132574	0.0073776	0.00600878	0.00756408	0.0162692	0.0123617	0.0143731	0.0102073
648	5.41405	40758.9	ND	0.00304332	0.00377242	0.00881383	0.00545062	0.00845382	0.00436549	0.0136263	0.0139563	0.00981837	0.0106783
649	5.69766	40758.9	ND	0.0333982	0.0314189	0.0349559	0.0413057	0.042539	0.0407801	0.0740366	0.0480979	0.0633643	0.0750242
650	5.48183	40721	ND	0.000753303	0.0029122	0.00518042	0.00649062	0.0016768	0.0016082	0.00198662	0.00359726	0.00219908	0.00260009
651	6.17495	40659.7	ND	0.0568031	0.0428919	0.034327	0.0370649	0.0384465	0.0432761	0.159426	0.143942	0.0296578	0.0289453
652	4.90379	40631.2	ND	0.00537174	0.0145217	0.0309419	0.0142086	0.00647017	0.0102014	0.00834778	0.013069	0.00677523	0.0173019
653	5.33021	40683.1	ND	0.00807881	0.0117123	0.0206036	0.0379356	0.0158628	0.0281515	0.0607807	0.044458	0.0191047	0.032207
654	5.95808	40683.1	ND	0.293866	0.314902	0.148675	0.251831	0.277061	0.393446	0.219531	0.237063	0.221997	0.26366
655	6.22706	40583.3	ND	0.0866001	0.0959951	0.02695	0.058682	0.0510022	0.0657694	0.0497547	0.0524137	0.0294983	0.0394699
656	5.79754	40569.3	ND	0.155976	0.082501	0.0855792	0.118803	0.104453	0.125999	0.0957965	0.108141	0.0841681	0.0562053
657	6.06577	40506.9	ND	0.916615	1.09704	0.642727	0.992267	0.878194	1.14773	0.684438	0.673339	0.737497	0.954311
658	6.39827	40354.2	ND	0.68249	0.709547	0.712976	0.747193	0.748352	0.968797	0.575092	0.661089	0.745078	0.766708
659	5.21427	40379.7	ND	0.00213789	0.00411334	0.00946891	0.00446978	0.00411614	0.0047802	0.00390924	0.00323496	0.00216094	0.00364359
660	6.5794	40277.8	ND	0.0326588	0.0455207	0.0523417	0.0474913	0.0626039	0.0510156	0.0736919	0.0624488	0.0309428	0.0388083
661	6.27172	40201.4	ND	0.0558566	0.0819355	0.048299	0.0631223	0.0731545	0.0961288	0.0735522	0.0559763	0.0408339	0.061781
662	4.22026	40169	ND	0.0158686	0.0143143	0.0733042	0.0260673	0.011655	0.0126777	0.0445465	0.0421241	0.0225237	0.0253022
663	5.86889	40228.1	ND	0.00756707	0.0339546	0.023082	0.0229803	0.0290147	0.0287485	0.0181179	0.00844071	0.0170626	0.0191288
664	4.72531	40130.5	ND	0.00105102	0.00405633	0.010128	0.0140602	0.00169705	0.0045826	0.00693567	0.0311148	0.0120921	0.0105587
665	5.52642	40190.1	ND	0.0173653	0.0141219	0.00461779	0.00262422	0.00318297	0.00268232	0.00497918	0.00944507	0.00157941	0.00632252
666	6.6985	40125	ND	0.0228788	0.0515826	0.0230696	0.0887611	0.12374	0.0582863	0.0189008	0.0291211	0.0561633	0.128925
667	6.96401	40125	ND	0.157694	0.213876	0.307097	0.450537	0.318081	0.271027	0.365311	0.333167	0.156395	0.287613
668	5.57637	40152.2	ND	0.0010831	0.000743561	0.00367908	0.0023417	0.000739063	0.00223846	0.00263008	0.00379946	0.0115922	0.000988365
669	5.62453	40152.2	ND	0.0143548	0.0116983	0.0186089	0.0248662	0.0209971	0.0209942	0.0443319	0.0325078	0.016954	0.0148821
670	6.17991	40048.6	ND	0.0302854	0.0127109	0.0218039	0.0227424	0.00770505	0.0115181	0.0337828	0.0298005	0.0231441	0.018649
671	5.69231	40038.5	ND	0.12298	0.131655	0.104392	0.163365	0.148549	0.15223	0.114997	0.0735953	0.1102	0.143792
672	5.398	39962.6	ND	0.0196417	0.025244	0.0393596	0.0284573	0.0152122	0.0127024	0.00838161	0.00975868	0.0326363	0.0162344
673	5.23925	39848.9	ND	0.00821369	0.00978462	0.0143767	0.00771518	0.00797193	0.0096121	0.00715497	0.00859169	0.0102678	0.00707789
674	5.89922	39773	ND	0.00365266	0.00216625	0.00474964	0.0057357	0.00334627	0.00367946	0.0109049	0.0117191	0.00110842	0.00448306
675	4.89999	39591.3	ND	0.00838244	0.00314316	0.00993403	0.00502251	0.00626344	0.00984632	0.00454607	0.0103891	0.00957734	0.0130671
676	4.63797	39552.8	ND	0.00270707	0.00110499	0.00608771	0.00837573	0.00207933	0.00240345	0.00729666	0.0185103	0.00932317	0.00894193
677	5.93489	39621.3	ND	0.00883875	0.0222113	0.0188836	0.015913	0.0176703	0.0334573	0.0234539	0.0288792	0.00496914	0.0166793
678	5.01771	39475.8	ND	0.0116406	0.00965762	0.0222567	0.0148627	0.00914321	0.00944984	0.0187063	0.00367678	0.0165808	0.0125003
679	6.43052	39475.7	ND	0.0676427	0.0635438	0.025125	0.0856881	0.103221	0.0649566	0.135457	0.0609088	0.0189762	0.0766134
680	5.65485	39507.6	ND	0.00254923	0.00066731	0.00227236	0.00279291	0.0030588	0.00257999	0.00588135	0.00782674	0.0011128	0.0011695
681	6.10299	39437.5	ND	0.076584	0.140363	0.0796345	0.10428	0.10459	0.118702	0.141675	0.180508	0.0455498	0.0521506
682	5.40691	39469.7	ND	0.00392445	0.0014784	0.00403136	0.00120172	0.00129204	0.000998227	0.000285123	0.000995786	0.00804338	0.00253714
683	6.00374	39399.3	ND	0.201243	0.261102	0.12628	0.190001	0.223297	0.229595	0.152941	0.16613	0.12183	0.196673
684	6.31638	39361.1	ND	0.115118	0.137534	0.0439363	0.174794	0.126957	0.0978341	0.113947	0.11467	0.0361997	0.113766
685	5.56745	39393.8	ND	0.0117164	0.00950614	0.017983	0.0160893	0.0104587	0.0108082	0.0171202	0.0205255	0.0193161	0.0169574
686	6.22706	39322.9	ND	0.145811	0.201261	0.0829119	0.11924	0.127124	0.136778	0.0963953	0.0991237	0.0358385	0.0741607
687	7.25212	39327.9	ND	0.010265	0.0299034	0.0495292	0.0161776	0.0278589	0.0102581	0.00766603	0.00202731	0.0138487	0.0204404
688	6.59677	39284.7	ND	0.0673845	0.102451	0.0669815	0.0878305	0.135969	0.127834	0.0614349	0.0714028	0.0722325	0.0837578
689	5.84927	39280.1	ND	0.00592904	0.00434988	0.00186186	0.000693989	0.0104275	0.00683568	0.0103957	0.00925751	0.0034026	0.00968527
690	5.35162	39242.1	ND	0.00798084	0.0194576	0.0320843	0.016231	0.0182441	0.0244661	0.00939322	0.00935152	0.0309253	0.00675493
691	6.48511	39170.1	ND	0.0395251	0.0260677	0.0279876	0.0349574	0.0215975	0.0148829	0.0499453	0.042502	0.0230743	0.0227426
692	5.62631	39166.3	ND	0.0880965	0.0862757	0.0763757	0.0888856	0.0908061	0.0886969	0.103341	0.12032	0.0704044	0.0953994
693	5.68696	39166.3	ND	0.00661684	0.00354009	0.00240281	0.00348145	0.00292897	0.00283528	0.0105745	0.00511955	0.0180825	0.0110036
694	5.93311	39090.5	ND	0.00908722	0.0092813	0.00382188	0.00589632	0.00716499	0.00824752	0.0132397	0.00582377	0.00371125	0.0102717
695	6.16006	39017.4	ND	0.171484	0.171631	0.140967	0.130648	0.191727	0.237552	0.0996139	0.100934	0.130032	0.178759
696	6.75061	39017.4	ND	0.0717824	0.0589861	0.0701393	0.0170464	0.0329215	0.0303263	0.00748922	0.0112129	0.0778826	0.0810582
697	4.22406	38936.6	ND	0.0167619	0.00629322	0.0473278	0.0156499	0.0167098	0.0381378	0.0361382	0.0297102	0.0095915	0.022045
698	5.79576	39014.6	ND	0.160001	0.143143	0.217085	0.305855	0.162349	0.139756	0.348131	0.376941	0.159932	0.294893
699	5.39978	38976.7	ND	0.00724766	0.0106553	0.0214754	0.0134637	0.0119446	0.0137786	0.00387033	0.00662588	0.022525	0.00383546
700	5.48718	38938.8	ND	0.0199234	0.0154343	0.0103656	0.00785094	0.00737086	0.011724	0.0108408	0.00245002	0.00299526	0.00142564
701	4.96455	38705.5	ND	0.00396	0.00647886	0.0176604	0.00612371	0.00158854	0.00694544	0.00680116	0.0218629	0.00483425	0.00699459
702	5.7369	38711.3	ND	0.00474609	0.0241593	0.036918	0.0468711	0.025545	0.0243462	0.0661369	0.140008	0.051909	0.101351
703	5.9884	38673.3	ND	0.0293444	0.0225988	0.0304916	0.0170917	0.0282451	0.0646228	0.0832471	0.0653304	0.0483617	0.0460067
704	5.95808	38483.7	ND	0.0143556	0.0110148	0.010467	0.00946954	0.00919063	0.00874542	0.0107646	0.00763319	0.00894457	0.0121551
705	5.28562	38407.9	ND	0.00176652	0.00545013	0.0144047	0.0143657	0.00592076	0.00589246	0.023599	0.0334836	0.0267224	0.0321799
706	6.07818	38329.9	ND	0.0696901	0.0574693	0.0670563	0.0594602	0.0749555	0.0723011	0.112746	0.114663	0.0723081	0.0803101
707	6.28164	38329.9	ND	0.163061	0.208267	0.236418	0.246149	0.242261	0.254185	0.330152	0.360657	0.201611	0.199802
708	5.48361	38370	ND	0.00704549	0.0023596	0.00108826	0.00060431	0.00195484	0.00166004	0.00157138	0.00168823	0.000805196	0.000288903
709	6.81265	38253.5	ND	0.042691	0.021055	0.0520858	0.0100765	0.0118148	0.00989444	0.00442847	0.00546697	0.0151644	0.0377585
710	6.40323	38215.3	ND	0.0388504	0.0324146	0.0335052	0.025836	0.114487	0.094064	0.117045	0.106142	0.0772553	0.0996184
711	6.49752	38177.1	ND	0.154462	0.126691	0.119313	0.121602	0.0866843	0.0437948	0.0492019	0.0239765	0.0554806	0.0716744
712	5.61204	38180.4	ND	0.00988102	0.00656946	0.00294396	0.00868082	0.00729321	0.00667893	0.0220896	0.0190052	0.00239296	0.00609737
713	5.88138	38142.5	ND	0.096925	0.10552	0.120148	0.178588	0.163996	0.100545	0.281624	0.215086	0.119814	0.16663
714	6.93671	37947.9	ND	0.0152676	0.0277846	0.00824204	0.0136818	0.0168671	0.00734473	0.00542292	0.0146329	0.0108954	0.00956378
715	5.34627	37990.8	CIL1211S0028	0.0101977	0.0178985	0.0319233	0.0314689	0.0103814	0.0121991	0.0249024	0.0397998	0.0298951	0.0335346
716	5.68874	37952.9	ND	0.0234299	0.0206258	0.016807	0.0199083	0.0284594	0.0256482	0.029834	0.0239244	0.0223155	0.0353273
717	5.95808	37952.9	ND	0.0173816	0.0200018	0.0190258	0.0254054	0.0127242	0.0185513	0.0552396	0.0402866	0.0139278	0.0178944
718	5.5175	37649.5	ND	0.00839251	0.0111518	0.0137965	0.0129846	0.0139207	0.0162931	0.0075807	0.0093051	0.0309267	0.0200982
719	6.70843	37527.8	ND	0.930753	0.981426	0.767621	0.738398	0.746399	0.632882	0.476389	0.660857	0.774019	0.68556
720	7.57962	37495.4	ND	2.02661	2.32353	3.57906	2.81991	2.05139	1.98643	3.66038	3.05661	3.62452	3.60325
721	5.44616	37459.9	ND	0.0346174	0.0304382	0.0594612	0.0555702	0.0273042	0.0192053	0.0458424	0.0430667	0.0397453	0.0487122
722	5.64593	37459.9	ND	0.00174674	0.000449803	0.00155901	0.00103735	0.00284856	0.00126132	0.0186669	0.0166041	0.0190968	0.00644809
723	5.5942	37422	ND	0.00948107	0.0155702	0.0263839	0.0192681	0.0179358	0.0247276	0.0107468	0.0130714	0.0261164	0.0230893
724	5.7476	37422	ND	0.0109271	0.019421	0.0202982	0.0218353	0.0163679	0.0191336	0.0511912	0.0562072	0.0181259	0.033598
725	5.79041	37422	ND	0.0211972	0.0200497	0.016423	0.0273971	0.0386568	0.0393056	0.0484062	0.0444498	0.0196459	0.027195
726	6.24691	37336.8	ND	0.0152156	0.0140146	0.016271	0.00852087	0.0121209	0.0153745	0.0126932	0.00933302	0.0121953	0.00398426
727	6.31886	37336.8	ND	0.0480591	0.0473425	0.0246417	0.0332378	0.0275314	0.0196042	0.108914	0.112477	0.037968	0.0330014
728	6.45037	37298.6	ND	0.113398	0.0850017	0.103769	0.101443	0.0564556	0.0264406	0.108998	0.0965211	0.0843025	0.096319
729	7.00435	37219.9	ND	0.170083	0.179828	0.163615	0.205607	0.159636	0.136378	0.225387	0.193367	0.122543	0.151852
730	5.32308	37308.2	ND	0.00838382	0.0120037	0.020915	0.0179319	0.0098759	0.0124414	0.0199042	0.0171313	0.00956641	0.0140375
731	6.06081	37184	ND	0.00711707	0.00353164	0.00309111	0.00286774	0.00115756	0.000579438	0.00425361	0.00323179	0.00731896	0.00315305
732	5.93132	37194.5	ND	0.0384823	0.0496361	0.0136987	0.0371334	0.0252967	0.0200846	0.00386136	0.0240928	0.0095811	0.0167474
733	4.53544	37049.5	ND	0.00625928	0.00725302	0.0152598	0.00878325	0.0111386	0.0179406	0.00883465	0.00782192	0.0126029	0.00893062
734	4.96075	37049.5	ND	0.00464081	0.00186671	0.00267854	0.00268154	0.00249963	0.00619914	0.00632981	0.00502322	0.00578094	0.00281017
735	5.39621	37156.6	ND	0.00256778	0.0103754	0.00935921	0.00833128	0.0124933	0.0123458	0.0127747	0.0122586	0.00675994	0.00889852
736	4.62278	37011	ND	0.0016866	0.00430128	0.0133418	0.00733077	0.00545106	0.00607994	0.00501346	0.00691754	0.00666296	0.00827006
737	5.97591	37080.7	ND	0.216571	0.247968	0.120215	0.182002	0.202041	0.229432	0.264196	0.233715	0.172147	0.216037
738	5.85997	37004.9	ND	0.168334	0.117927	0.131235	0.212257	0.156342	0.106738	0.167966	0.188469	0.17172	0.320528
739	6.14021	36878.5	ND	0.163946	0.112754	0.0659925	0.0513587	0.104883	0.0861611	0.194087	0.223247	0.158955	0.165543
740	4.27722	36818.4	ND	0.00860438	0.0107421	0.0257142	0.00665628	0.00656153	0.0157551	0.0148054	0.00549729	0.010435	0.0117495
741	6.38834	36802.1	ND	0.00934132	0.0127061	0.00427741	0.00514812	0.00950432	0.00646571	0.00297767	0.00843791	0.00234907	0.00639961
742	4.68734	36741.4	ND	0.0044244	0.00665494	0.0128692	0.00768721	0.00567548	0.00925231	0.00698263	0.00682561	0.00961637	0.00748498
743	5.7476	36853.2	ND	0.0513723	0.0266584	0.00921614	0.0543644	0.048205	0.0691195	0.0740659	0.0657326	0.0156594	0.0516308
744	6.65136	36687.5	ND	0.293487	0.180067	0.0588507	0.258195	0.216561	0.136372	0.213398	0.157892	0.145668	0.286932
745	5.53891	36701.5	ND	0.00688704	0.0098584	0.0106483	0.0088143	0.0164859	0.0180772	0.0232046	0.021693	0.0154897	0.0104714
746	5.92776	36625.7	ND	0.029836	0.0253098	0.00613427	0.0145037	0.013015	0.0136356	0.00339807	0.0143181	0.00523596	0.00926739
747	6.23698	36534.7	ND	0.0609371	0.0433139	0.0532472	0.0465363	0.0586127	0.0480291	0.0303999	0.0339749	0.049179	0.0598726
748	5.80111	36549.8	ND	0.197827	0.170603	0.139841	0.124675	0.146396	0.132094	0.235621	0.180745	0.104421	0.0591114
749	6.44293	36458.3	ND	0.0121219	0.0169181	0.0277367	0.0291653	0.0394419	0.0230507	0.0407265	0.0301506	0.0392734	0.0384555
750	6.90445	36420.1	ND	0.0113085	0.0156742	0.0158386	0.00186976	0.00632767	0.00353996	0.00491526	0.0268617	0.000874271	0.00657077
751	5.60312	36474	ND	0.388189	0.454705	0.396757	0.481011	0.461435	0.517463	0.258238	0.369879	0.39535	0.477861
752	5.40156	36360.2	ND	0.0794559	0.106899	0.11045	0.133102	0.0810212	0.0871252	0.139894	0.142737	0.104632	0.130197
753	6.18984	36267.4	ND	0.0048978	0.0106482	0.0208546	0.00960098	0.00652183	0.00860285	0.0107875	0.0145808	0.0208997	0.0106973
754	5.69052	36284.4	ND	0.00761735	0.00713758	0.0130337	0.016209	0.00516316	0.00448302	0.0480712	0.0734814	0.004597	0.0146908
755	4.53165	36125.2	ND	0.064151	0.0570093	0.0994303	0.0883722	0.0321742	0.0402354	0.0512273	0.0400866	0.12348	0.173233
756	4.93797	36125.2	ND	0.015476	0.0113728	0.0238171	0.00875636	0.0235665	0.0172784	0.0260565	0.0370206	0.0471778	0.0446383
757	5.22854	36208.6	ND	0.0015913	0.00157725	0.00360967	0.00143875	0.00136447	0.00270297	0.00386566	0.00282668	0.0028466	0.00219688
758	5.52821	36170.6	ND	0.00351602	0.00124704	0.00708977	0.0056514	0.00281634	0.00162749	0.0139406	0.0180536	0.00708231	0.00417182
759	5.97413	36094.8	ND	0.0450069	0.043943	0.0367942	0.0507282	0.0254607	0.0274547	0.0294014	0.014428	0.0301632	0.0264716
760	4.68354	35932.6	ND	0.0245682	0.0383308	0.054797	0.0562748	0.0409113	0.0355133	0.0461472	0.0532545	0.0471439	0.0510107
761	5.29989	36019	ND	0.00845396	0.00435437	0.00626926	0.00803294	0.00455616	0.00402801	0.00731478	0.00831184	0.0102557	0.0118389
762	5.16581	35817.1	ND	0.00653268	0.0137939	0.0219119	0.0144705	0.00647862	0.011384	0.00776276	0.00959685	0.02133	0.0127706
763	6.25435	35847.2	ND	0.0553415	0.035606	0.023552	0.0402724	0.0415048	0.0351455	0.0483991	0.0440427	0.0121882	0.0295963
764	5.82787	35829.4	ND	0.0836658	0.0447361	0.0781005	0.0781571	0.072182	0.066567	0.0542341	0.0331921	0.0553108	0.0398969
765	5.56745	35791.4	ND	0.00342729	0.00411315	0.0133639	0.00967651	0.0115746	0.0102195	0.0205854	0.0280808	0.00930146	0.0107254
766	6.37593	35656.2	ND	0.359516	0.418668	0.0422912	0.270955	0.261082	0.0443955	0.585715	0.625815	0.0309914	0.0585546
767	5.22141	35715.6	ND	0.0205507	0.0275773	0.0381039	0.016873	0.0231889	0.055634	0.0149557	0.0145422	0.030097	0.0215186
768	6.83001	35579.9	ND	0.0518211	0.0622877	0.0661268	0.0676052	0.0963949	0.058317	0.0359519	0.0290079	0.134369	0.0801081
769	7.64324	35539.9	ND	2.87556	2.36013	5.1692	3.99964	3.44037	4.40698	2.5742	1.72303	5.57507	3.7637
770	4.97214	35509	ND	0.00567984	0.00412796	0.0152536	0.0123248	0.00182896	0.000884226	0.00665872	0.00331164	0.00283204	0.00274385
771	5.62453	35639.8	ND	0.0215668	0.051138	0.0424398	0.0447181	0.0560014	0.088855	0.0169774	0.0276686	0.0166106	0.053659
772	6.01366	35541.7	ND	0.0291253	0.0298275	0.00944403	0.0122118	0.0087731	0.00462768	0.0161195	0.00491027	0.00584892	0.0226024
773	5.93311	35601.8	ND	0.451534	0.47575	0.250015	0.38326	0.378955	0.490112	0.3586	0.534827	0.26665	0.287589
774	6.6464	35503.5	ND	0.623866	0.688191	0.373558	0.592971	0.519064	0.474925	0.426748	0.52242	0.489577	0.625974
775	5.35697	35563.9	ND	0.0994189	0.0842586	0.124269	0.0885184	0.0858419	0.0962928	0.11345	0.0773556	0.129584	0.108745
776	5.41762	35488.1	ND	0.0183357	0.00687975	0.0155336	0.00539838	0.00566329	0.00994052	0.0336225	0.0218962	0.0161621	0.00690994
777	6.13525	35388.9	ND	1.19915	1.24121	1.14961	1.10404	1.23823	1.47974	0.988129	0.78301	0.990212	1.17786
778	5.52285	35374.3	ND	0.0110136	0.0161928	0.0268048	0.0154243	0.0132701	0.00952746	0.0142863	0.0155496	0.0266619	0.0273469
779	6.28661	35236.1	ND	0.0477311	0.0158649	0.0513829	0.0093292	0.0259843	0.0120794	0.00823286	0.00584908	0.0337979	0.0344014
780	6.90694	35197.9	ND	0.0096886	0.018213	0.0276411	0.0234096	0.0391949	0.0133418	0.185892	0.098211	0.0180732	0.0325347
781	5.31773	35260.6	ND	0.0697565	0.0610796	0.103127	0.0982934	0.0714813	0.0819863	0.0893208	0.101643	0.0845626	0.106704
782	6.48511	35159.7	ND	1.15901	0.897571	0.852861	0.652708	0.818412	0.472494	0.117131	0.0827729	0.790079	0.952295
783	5.72798	35146.8	ND	0.689183	0.778628	0.495428	0.497696	0.549455	0.724539	0.433492	0.311522	0.458841	0.544823
784	6.07818	35045.1	ND	0.0117708	0.0122462	0.0120664	0.0132134	0.00845963	0.0212577	0.0379381	0.0313715	0.0272653	0.0191117
785	5.59064	35108.9	ND	0.0411043	0.0620057	0.0299454	0.0333993	0.0474097	0.0354561	0.052152	0.0336834	0.0536726	0.0680936
786	5.80825	35108.9	ND	0.285642	0.0244113	0.149991	0.260174	0.26464	0.328609	0.209891	0.245241	0.185784	0.124888
787	4.63038	34931.3	ND	0.132936	0.195512	0.175649	0.219898	0.133036	0.147049	0.160476	0.262759	0.157236	0.26366
788	5.67447	35033	ND	0.0355287	0.0274036	0.00567361	0.0164764	0.0619708	0.0620708	0.0640657	0.0567632	0.00850414	0.0358361
789	4.78987	34738.7	ND	0.0207563	0.0200971	0.0374907	0.0339419	0.0217329	0.0194478	0.0443256	0.0585666	0.0196723	0.0533168
790	5.89208	34729.7	ND	0.00304709	0.0066464	0.00657377	0.00784839	0.00399354	0.0052158	0.0434521	0.047656	0.0118559	0.00552948
791	5.49788	34653.8	ND	0.00154324	0.00154167	0.0031349	0.00209468	0.00224455	0.00247465	0.00449685	0.00594086	0.00430847	0.00239114
792	6.6464	34548.6	ND	0.0907545	0.0472888	0.0473551	0.0352781	0.0303161	0.0632269	0.078561	0.068084	0.0608012	0.0541625
793	6.21713	34472.2	ND	0.0068478	0.00777327	0.0064643	0.00513978	0.00437028	0.00222361	0.00845941	0.0104934	0.00488218	0.00267481
794	5.24817	34502.2	ND	0.0374146	0.0373259	0.0340648	0.0418748	0.0351838	0.0393896	0.05607	0.069135	0.0397934	0.0624228
795	5.32486	34464.2	ND	0.0666029	0.0662717	0.0741741	0.0837025	0.0656416	0.0852289	0.08405	0.0967957	0.0564342	0.100216
796	5.79398	34464.2	ND	0.0109341	0.0136343	0.0144538	0.00381375	0.00956639	0.00759678	0.0069419	0.00749516	0.013083	0.0275605
797	5.53712	34388.4	ND	0.0739751	0.0767589	0.0823742	0.0820612	0.08019	0.114571	0.0363194	0.0349065	0.0845732	0.0938207
798	5.72798	34388.4	ND	0.00674603	0.0115917	0.0105956	0.0141766	0.00922917	0.00796725	0.0133578	0.0124512	0.018821	0.0188905
799	7.01623	34175	ND	0.132513	0.0743793	0.167594	0.126695	0.0741838	0.0287106	0.126385	0.145953	0.0428494	0.0523607
800	4.85443	34084	ND	0.074297	0.109097	0.129945	0.124439	0.116166	0.124295	0.0856023	0.0949525	0.0830449	0.105345
801	5.38373	34236.7	ND	0.00178451	0.0066026	0.00847719	0.0120265	0.00620648	0.00636814	0.0465143	0.0126766	0.00643167	0.0135385
802	5.82965	34236.7	ND	0.0325545	0.00956363	0.0577095	0.0457866	0.0422882	0.0435932	0.0759757	0.0623905	0.0574647	0.0609653
803	5.15442	34045.5	ND	0.0161651	0.0273442	0.0303869	0.0275074	0.0144339	0.00816883	0.040265	0.031297	0.0569241	0.0520042
804	6.01366	34090.3	ND	0.562356	0.60452	0.285109	0.49018	0.504377	0.602835	0.274457	0.394035	0.366225	0.375529
805	6.35608	34090.3	ND	0.013848	0.00318562	0.00349248	0.00735822	0.018875	0.0219025	0.0281165	0.0227633	0.0021403	0.00226041
806	5.88138	34123	ND	0.0265519	0.0418138	0.0582865	0.053436	0.034045	0.0182339	0.0518261	0.0663118	0.087712	0.0615692
807	5.93846	34123	ND	0.0241762	0.0249109	0.0283788	0.0147909	0.0299822	0.00287182	0.0337404	0.00960117	0.0235796	0.0219358
808	6.14269	34013.9	ND	0.0391402	0.0276587	0.0346657	0.0348994	0.0325728	0.0213554	0.0479927	0.0369609	0.0317279	0.0382382
809	6.49504	34013.9	ND	0.00684121	0.0207241	0.00855718	0.0157419	0.00721953	0.00740042	0.0551225	0.0604229	0.00820999	0.00937045
810	4.36076	33929.9	ND	0.00330073	0.00585992	0.00320811	0.00792939	0.00644512	0.00495044	0.0124261	0.0160128	0.00388874	0.00689967
811	5.64415	34085.1	ND	0.00879993	0.0122487	0.0185129	0.0108089	0.00855891	0.0034731	0.00906123	0.00800783	0.0191859	0.0124266
812	4.64177	33891.4	ND	0.0111768	0.0121832	0.0173419	0.0188561	0.00803498	0.00326493	0.0199486	0.0269755	0.0118854	0.0207598
813	6.26428	33937.5	ND	0.0417697	0.0427382	0.0361193	0.0637985	0.0209122	0.0191166	0.0786934	0.0703961	0.0373004	0.0139008
814	6.55211	33937.5	ND	0.0920125	0.0674591	0.0683977	0.0244909	0.0602355	0.047134	0.0304439	0.0306725	0.0390265	0.0542602
815	5.49967	33933.4	ND	0.00697557	0.00962968	0.0130295	0.00927593	0.0102439	0.0135992	0.01738	0.0135029	0.0206663	0.0122531
816	5.42832	33857.5	ND	0.0344837	0.0236703	0.0343855	0.0260017	0.0248307	0.0283277	0.084513	0.091615	0.041693	0.0317828
817	6.19976	33631.9	ND	0.0159355	0.0188053	0.00627837	0.0122755	0.0149018	0.00723626	0.0226677	0.0189762	0.0132945	0.00470063
818	6.41564	33631.9	ND	0.00595529	0.00529139	0.00759625	0.00578903	0.0388962	0.00536442	0.0459929	0.0434478	0.0041333	0.0402702
819	5.75474	33705.9	ND	0.0319803	0.0301991	0.040467	0.0227617	0.0234787	0.0216931	0.0509655	0.0635863	0.0153683	0.0304142
820	5.29989	33667.9	ND	0.0240372	0.0126862	0.0281609	0.0237687	0.0258003	0.0224392	0.0346059	0.0459025	0.0200046	0.0375003
821	5.90278	33630	CIL0982S0095	0.0228804	0.0287782	0.0403929	0.066109	0.0181772	0.0178254	0.0697599	0.104277	0.0325056	0.0622491
822	5.59242	33516.3	ND	0.00581109	0.0187853	0.00681104	0.0129889	0.0273059	0.0525492	0.0187061	0.013677	0.0103172	0.010249
823	5.81717	33440.4	ND	0.0374344	0.0230035	0.133007	0.124694	0.126365	0.0748782	0.305255	0.354726	0.132962	0.215724
824	6.14021	33326.4	ND	0.0158372	0.0174568	0.027708	0.0188709	0.014504	0.0048203	0.0449136	0.0734612	0.0253689	0.0289643
825	4.90379	33236.7	ND	0.0196566	0.05209	0.0653489	0.0659572	0.0435508	0.042672	0.0643212	0.0850085	0.0580627	0.0594377
826	5.23033	33364.6	ND	0.0155221	0.0159849	0.0168947	0.0185329	0.00845831	0.0326982	0.0265626	0.0365583	0.017041	0.0190448
827	5.49967	33364.6	ND	0.016635	0.0214756	0.0328133	0.0234128	0.0295817	0.0259888	0.0181352	0.0191641	0.0244669	0.0169661
828	5.02911	33082.6	ND	0.0181002	0.0375248	0.0439462	0.0559449	0.0377846	0.0511366	0.0837464	0.0932379	0.0463708	0.0497151
829	6.32383	33135.4	ND	0.00932682	0.0143449	0.0214019	0.0151181	0.0155859	0.00491004	0.0135488	0.0163321	0.0176208	0.0314943
830	5.38729	33212.9	ND	0.0065261	0.0118084	0.0121992	0.0150116	0.011507	0.0137795	0.00953687	0.0146454	0.0115514	0.0103927
831	4.72531	32928.6	ND	0.00728351	0.00517393	0.0232407	0.0104529	0.0124835	0.0108827	0.0174493	0.00110557	0.00704688	0.0340393
832	7.15199	32847.8	ND	0.175938	0.0672747	0.117639	0.0998904	0.0483048	0.0294576	0.175581	0.19777	0.112239	0.0774682
833	5.90278	33061.2	ND	0.137148	0.248072	0.17702	0.225231	0.18981	0.169145	0.106883	0.084683	0.205723	0.200196
834	6.49504	32944.5	ND	0.0326336	0.0246685	0.0302775	0.0139651	0.049973	0.031167	0.0726803	0.0589692	0.0440629	0.0464794
835	6.55459	32944.5	ND	0.0686188	0.0624895	0.0717322	0.0639746	0.0604096	0.0514506	0.0381472	0.035617	0.0613853	0.0610681
836	4.33039	32851.6	ND	0.00146643	0.00391587	0.00441384	0.00359326	0.00670406	0.00584326	0.0233062	0.0109162	0.00862738	0.00509659
837	5.63523	33023.3	ND	0.0195954	0.0347099	0.0472709	0.0263144	0.042556	0.0264065	0.0479386	0.0347531	0.0615227	0.0677043
838	6.80768	32906.3	ND	0.0594986	0.123114	0.176139	0.213231	0.281038	0.113996	0.22986	0.190269	0.0479006	0.247241
839	6.05088	32868.1	CIL1383S0036	0.020045	0.0119514	0.00598383	0.0052061	0.101336	0.09811	0.0785551	0.0951612	0.0521148	0.0803865
840	7.44219	32730.7	ND	0.167036	0.245025	0.313402	0.258438	0.0717341	0.0868166	0.0478972	0.084018	0.158524	0.198626
841	4.24684	32774.5	ND	0.00369461	0.00699427	0.00904941	0.00465711	0.00786418	0.00547412	0.0128222	0.016122	0.0144045	0.011798
842	4.43291	32774.5	ND	0.00289136	0.00312637	0.00521671	0.00343307	0.00464882	0.009071	0.00997973	0.0100745	0.00637993	0.00417621
843	5.68696	32947.5	ND	0.0221299	0.00540122	0.0143904	0.00963791	0.0129898	0.0171896	0.073537	0.0670177	0.0539987	0.0273974
844	5.75652	32909.5	ND	0.295722	0.394999	0.267148	0.296926	0.272354	0.363992	0.219844	0.227205	0.205653	0.23795
845	5.27492	32795.8	ND	0.0978791	0.103601	0.0956248	0.101144	0.0947417	0.129966	0.103151	0.0923653	0.13035	0.132232
846	5.34984	32757.9	ND	0.0934176	0.0745709	0.0914564	0.0595928	0.0864862	0.0977661	0.110928	0.101443	0.127455	0.105744
847	6.64143	32600.7	ND	0.0691318	0.0393039	0.0543343	0.0498537	0.145426	0.0653573	0.148749	0.140898	0.242135	0.394557
848	5.96521	32682	ND	0.177393	0.180395	0.0956227	0.133153	0.159805	0.162128	0.176009	0.174618	0.106522	0.106488
849	5.12784	32389.4	ND	0.0507729	0.0473566	0.0400043	0.0453771	0.0313485	0.0392285	0.0591234	0.0647217	0.0295894	0.0398485
850	6.37097	32409.7	ND	0.00467664	0.00366251	0.00976283	0.00275704	0.000849821	0.010142	0.00542325	0.00234352	0.0151157	0.00559124
851	5.82608	32416.6	ND	0.0138482	0.0186633	0.0298436	0.0193838	0.0440798	0.0551434	0.255011	0.218728	0.0470559	0.0545857
852	5.62453	32378.7	ND	0.0378447	0.0648157	0.0808633	0.0574937	0.0414935	0.018505	0.0480958	0.0409797	0.0745022	0.0586608
853	5.20892	32302.8	ND	0.00924789	0.0128371	0.0209947	0.0170336	0.00768048	0.00932954	0.00609036	0.00418715	0.0249878	0.0182109
854	6.14269	32142.4	ND	0.286044	0.325673	0.292812	0.310631	0.292327	0.0703957	0.489908	0.371285	0.200264	0.143677
855	5.75474	32189.1	ND	0.214175	0.248607	0.202163	0.17236	0.257984	0.317597	0.185222	0.174037	0.153886	0.206108
856	5.39443	32151.1	ND	0.00794786	0.0122376	0.0115579	0.0176519	0.00936123	0.00971394	0.0555485	0.0364046	0.0133897	0.0214164
857	4.91518	31888.7	ND	0.0338071	0.0262659	0.038874	0.0289926	0.0155511	0.0251434	0.0735015	0.049623	0.045111	0.0455004
858	5.92419	32075.3	ND	0.682897	0.585969	0.57146	0.533393	0.697101	0.722489	0.211815	0.453711	0.526482	0.663162
859	6.23202	31951.4	ND	0.0145255	0.0169361	0.0263368	0.0160423	0.0209327	0.127705	0.018833	0.0270917	0.00649248	0.0315567
860	6.41315	31951.4	ND	0.00864925	0.00332464	0.00626137	0.00437089	0.00522958	0.00983454	0.015331	0.0190534	0.01492	0.0076467
861	5.43367	32037.4	ND	0.00330338	0.00774561	0.0189663	0.00971796	0.00708271	0.013969	0.0273947	0.0202051	0.0125875	0.0122186
862	5.71371	32037.4	CIL1407S0018, CIL1416S0026	0.0811451	0.0902831	0.17723	0.186886	0.102742	0.0901279	0.188162	0.240272	0.180288	0.252261
863	6.30894	31913.2	ND	0.231403	0.202822	0.230291	0.188409	0.0947627	0.094599	0.10268	0.123589	0.525708	0.151007
864	6.50496	31836.8	ND	0.00656245	0.0103102	0.0108449	0.012124	0.0211434	0.0178105	0.00829995	0.0113293	0.0195588	0.0264158
865	5.14682	31696.2	ND	0.0299148	0.00563271	0.00728705	0.014059	0.0201342	0.0121908	0.101937	0.127139	0.0125854	0.0212365
866	5.32486	31885.7	ND	0.0233443	0.0250272	0.0201694	0.0307729	0.0244828	0.0234149	0.0231293	0.0307768	0.0135892	0.0248758
867	5.56745	31771.9	ND	0.0259607	0.048643	0.0642342	0.0209378	0.0544048	0.0851039	0.0186721	0.00856417	0.0826887	0.0610662
868	7.04508	31481.5	ND	0.0296126	0.0288708	0.0649806	0.00987306	0.0158305	0.00755727	0.00532717	0.00608956	0.0239758	0.010408
869	5.22676	31658.2	ND	0.162223	0.195578	0.217273	0.219041	0.129396	0.153833	0.296815	0.290482	0.260909	0.304395
870	6.78039	31531.3	ND	0.179778	0.155871	0.124881	0.143039	0.100778	0.143726	0.158859	0.183451	0.0720926	0.0587075
871	5.0329	31388.1	ND	0.0506288	0.0229135	0.0460007	0.0186902	0.0316613	0.00609568	0.00160969	0.000947886	0.0247492	0.0419177
872	4.72152	31349.5	ND	0.00718984	0.266334	0.321668	0.246145	0.240639	0.337622	0.103278	0.125507	0.0176632	0.260692
873	5.38194	31468.6	ND	0.0102974	0.0144269	0.0235186	0.0243392	0.025105	0.0144592	0.0140108	0.0148759	0.0308083	0.0257585
874	6.66129	31302.1	ND	0.0742908	0.0796752	0.0520489	0.0839031	0.101888	0.0514024	0.0832137	0.0809258	0.032685	0.0711526
875	5.62988	31354.8	ND	0.00247529	0.0034824	0.00475337	0.00305817	0.0105994	0.00449245	0.0102304	0.00856596	0.0291065	0.0017
876	5.68874	31241.1	ND	0.0298704	0.0329857	0.0306518	0.0261272	0.0209177	0.0123972	0.0192431	0.0254789	0.0574086	0.0588522
877	6.40819	31111.1	ND	0.0126581	0.0155325	0.0091857	0.0119009	0.0127104	0.0216645	0.0324175	0.0374972	0.00228185	0.00942086
878	6.03599	31072.9	ND	0.00913747	0.00722398	0.00528626	0.0103656	0.00864596	0.0102841	0.00732784	0.0070366	0.00742142	0.0136974
879	5.17341	30925.9	ND	0.0578333	0.0324291	0.0323341	0.0388713	0.0288767	0.0238996	0.0348982	0.0460135	0.0291575	0.0186928
880	5.77614	31089.4	ND	0.0146825	0.00662023	0.00548358	0.00361842	0.0375834	0.0116367	0.00731439	0.0143518	0.0235446	0.0108366
881	5.45151	31051.5	ND	0.0193455	0.0209446	0.0121299	0.01733	0.022431	0.0203169	0.0100287	0.024791	0.00231241	0.0159546
882	5.51215	31051.5	ND	0.0257714	0.0471827	0.0274936	0.0291482	0.0227439	0.0101735	0.0111821	0.00654746	0.00428571	0.00699652
883	6.88957	30920.2	ND	0.0424516	0.0627185	0.0725077	0.0826983	0.0912859	0.0367042	0.0898076	0.0796209	0.0212678	0.0659889
884	5.27849	31013.6	ND	0.0606967	0.0742672	0.0575666	0.0755074	0.0670406	0.0705695	0.0644393	0.0907293	0.052396	0.0771568
885	5.09366	30771.8	ND	0.0165254	0.0427045	0.0544536	0.0343851	0.0126377	0.013322	0.0174583	0.037197	0.0582951	0.056646
886	5.81181	30975.6	ND	0.00152648	0.0045391	0.000844514	0.00142207	0.00376877	0.00153467	0.010701	0.0257244	0.00363117	0.0055943
887	6.57196	30767.4	ND	0.050303	0.0646466	0.0593301	0.0662802	0.0698831	0.0532323	0.0239115	0.0292719	0.0305237	0.0503856
888	5.93846	30861.9	ND	0.181379	0.240889	0.194239	0.195641	0.174125	0.122633	0.169016	0.190137	0.250579	0.230874
889	6.48015	30652.8	ND	0.0241247	0.018679	0.02103	0.00786356	0.0287159	0.0147271	0.0106497	0.0119496	0.0147358	0.035721
890	6.32383	30614.6	ND	0.014531	0.0242061	0.0524921	0.0271762	0.00869768	0.00136127	0.0231893	0.0146855	0.0236805	0.036387
891	6.62655	30614.6	ND	0.00589804	0.00210634	0.00170782	0.00242206	0.0120278	0.00681071	0.00812247	0.00551847	0.00162352	0.00516155
892	5.2339	30710.2	ND	0.202589	0.199184	0.142387	0.178261	0.140893	0.183357	0.197203	0.194179	0.0945803	0.11153
893	6.22457	30500	ND	0.0623538	0.0231742	0.0337093	0.0296081	0.0500692	0.0333758	0.0228724	0.0509482	0.0373948	0.0650689
894	5.74225	30558.5	ND	0.0027079	0.0155709	0.00208678	0.0174871	0.0117882	0.00761096	0.0103714	0.00805844	0.00234295	0.00374058
895	5.85997	30558.5	ND	0.00845974	0.0239362	0.0207185	0.0166234	0.0255582	0.0171985	0.0189683	0.0269562	0.0268805	0.025661
896	6.00622	30423.6	ND	0.023497	0.0149705	0.0158074	0.0128299	0.0276608	0.0155052	0.0148564	0.00912367	0.0142409	0.0269773
897	6.10299	30423.6	ND	0.667914	0.826564	0.620236	0.55496	0.763222	0.849011	0.417997	0.447062	0.571882	0.551553
898	5.5942	30482.7	ND	0.00386155	0.00571494	0.016481	0.00677654	0.0196818	0.008171	0.0176391	0.0315972	0.0654279	0.016832
899	5.81003	30293.1	ND	0.00222959	0.00625844	0.00247655	0.00388327	0.00507459	0.00285504	0.00325937	0.00706419	0.00319912	0.00499897
900	4.8962	30001.6	ND	0.0384459	0.041033	0.0444052	0.0389382	0.0318613	0.0379123	0.0392704	0.0343594	0.0374995	0.0476473
901	5.30881	30217.2	ND	0.0205298	0.022877	0.0251688	0.0288002	0.0156168	0.0175078	0.0238981	0.0163876	0.0203409	0.0283923
902	6.55955	30041.7	ND	0.0109848	0.012536	0.0259868	0.0217399	0.0172013	0.00740442	0.0299481	0.0378103	0.0192122	0.0216725
903	5.77614	30103.5	ND	0.0309448	0.0387329	0.00903401	0.0271747	0.0737979	0.0137329	0.00236213	0.00516947	0.00965249	0.0150837
904	5.05569	29847.5	ND	0.133195	0.114334	0.0974565	0.123642	0.076599	0.0989357	0.0797327	0.104095	0.102615	0.0981009
905	6.64143	29888.9	ND	0.00612373	0.00588305	0.00433856	0.00474946	0.00631196	0.00356292	0.0103425	0.01326	0.00389282	0.00480096
906	6.73572	29812.5	ND	0.00967017	0.0102442	0.0129918	0.0140568	0.0163379	0.0069547	0.0154965	0.0155051	0.0080571	0.0131537
907	5.41227	29913.9	ND	0.0825129	0.0973118	0.0571637	0.0831015	0.100959	0.0634344	0.210209	0.201955	0.0210816	0.0763485
908	5.88851	29876	ND	0.0171735	0.0647212	0.0373758	0.057278	0.047928	0.0521516	0.0192801	0.0241728	0.0213905	0.0236885
909	5.68339	29838	ND	0.103306	0.12322	0.134988	0.0933305	0.107471	0.0864703	0.108558	0.093468	0.158604	0.144149
910	6.87964	29697.9	ND	0.0144423	0.0202363	0.0390963	0.0336167	0.0398145	0.0135374	0.036331	0.0307805	0.00913	0.0346885
911	5.57815	29724.3	ND	0.0365909	0.0506713	0.0243457	0.0442647	0.0608604	0.0566786	0.0836648	0.0541332	0.0565641	0.068199
912	5.94559	29610.5	ND	0.0271095	0.0336135	0.0217442	0.0236244	0.027537	0.01505	0.0267269	0.0224584	0.0340412	0.0304179
913	6.62158	29430.6	ND	0.00626871	0.0035522	0.00110083	0.00255641	0.0040137	0.00321826	0.00818018	0.014815	0.00558668	0.00180722
914	6.28661	29392.4	ND	0.00446684	0.00789736	0.0146011	0.0207308	0.011464	0.00490475	0.018358	0.0161528	0.0144889	0.0178573
915	6.04431	29338.1	ND	0.0151052	0.00281269	0.0227422	0.00760829	0.00322505	0.00597184	0.0102252	0.00831754	0.00883621	0.00441095
916	6.21726	29338.1	ND	0.0301445	0.0158148	0.0246143	0.0198531	0.0255366	0.0285717	0.0453063	0.0400531	0.0135576	0.0295614
917	5.28919	29458.8	ND	0.00593459	0.00487418	0.00830022	0.00668797	0.00568327	0.0049994	0.0151236	0.014171	0.00601711	0.00317943
918	4.53165	29192.8	ND	0.0841734	0.120331	0.120727	0.0984499	0.109224	0.0874309	0.0741206	0.0706028	0.068999	0.102209
919	7.35236	29187.4	ND	0.212517	0.121702	0.17793	0.114781	0.20048	0.137181	0.0844329	0.129022	0.175503	0.158411
920	5.54783	29269.2	ND	0.0121474	0.0237084	0.0278188	0.0462704	0.060582	0.0816655	0.0322043	0.0480204	0.105405	0.0869693
921	6.37926	29070.7	ND	0.00721824	0.00932591	0.0168026	0.00680695	0.0273203	0.015615	0.00781482	0.0122689	0.00419711	0.0113491
922	4.54818	29070.6	ND	0.018125	0.0298558	0.0227818	0.0171725	0.0281787	0.0357696	0.00674568	0.00981932	0.00969059	0.0119277
923	5.97563	30650.6	ND	0.000753658	0.000800659	0.000894702	0.000591864	0.012308	0.00966884	0.00339472	0.00218119	0.00127194	0.002124
924	6.15856	30609.4	ND	0.0720459	0.0524974	0.0519544	0.0416679	0.0352581	0.023092	0.0360706	0.0406234	0.00711092	0.0253555
925	5.41714	30622.1	ND	0.0668038	0.127039	0.138602	0.0536492	0.128473	0.193614	0.102254	0.0731466	0.191579	0.0800859
926	5.64954	30622.1	ND	0.127735	0.122917	0.16447	0.126856	0.136808	0.133604	0.119357	0.153764	0.173073	0.134975
927	6.59051	30581.1	ND	0.299515	0.216828	0.243182	0.129708	0.226556	0.182606	0.247387	0.191644	0.211082	0.19723
928	6.9122	28941.9	ND	0.0288184	0.0398995	0.0490711	0.0714238	0.0475306	0.0212861	0.198968	0.221183	0.0119064	0.0386809
929	6.31586	30383.1	ND	0.00886794	0.00540813	0.0208	0.00496625	0.0119599	0.00553198	0.0152575	0.0287838	0.0332279	0.0297675
930	4.4427	28831.1	ND	0.0330342	0.0433233	0.0571773	0.0375259	0.0475302	0.0307317	0.0421788	0.0399352	0.0325818	0.0569586
931	6.0437	30354.8	ND	0.0276152	0.0224597	0.0249721	0.0170515	0.0200488	0.00144605	0.0323373	0.0172586	0.011483	0.0226097
932	5.17914	28689.7	ND	0.148261	0.242674	0.227255	0.242053	0.249002	0.337826	0.152945	0.125154	0.179646	0.223196
933	5.52163	28781.1	ND	0.474729	0.521608	0.413205	0.356505	0.361319	0.332523	0.209241	0.237865	0.331143	0.358483
934	5.76665	28756.9	ND	0.271202	0.26982	0.292145	0.224408	0.244785	0.242291	0.249675	0.229	0.263842	0.268053
935	5.62973	28732.7	ND	0.0729105	0.0892148	0.113092	0.0768584	0.128683	0.0896719	0.0798141	0.0570732	0.16584	0.177021
936	5.89456	28732.7	ND	0.0297152	0.0265127	0.0295106	0.0235377	0.0243666	0.0212206	0.0236985	0.0261429	0.0116349	0.0171349
937	5.85312	28708.6	ND	0.00439757	0.00835179	0.0107041	0.00715275	0.0147811	0.00306312	0.0127377	0.0134853	0.0105854	0.00845053
938	5.29643	28611.9	ND	0.0192768	0.0141439	0.0130824	0.0123317	0.0134799	0.0177392	0.0175139	0.0364151	0.0116432	0.0155219
939	5.3667	28587.7	ND	0.00556416	0.00797793	0.0120163	0.00601046	0.00731828	0.0103554	0.0289369	0.00905654	0.0187847	0.00794544
940	5.42975	28539.4	ND	0.0287003	0.0194094	0.0411898	0.0308283	0.0313101	0.014975	0.0425227	0.0342498	0.0413167	0.0392269
941	5.482	28491	ND	0.00452048	0.00961324	0.00725499	0.0114423	0.0157497	0.0093433	0.0420095	0.0281215	0.0196501	0.013652
942	6.26592	28302	CIL0972S0098	0.00581944	0.00368473	0.00686757	0.00136453	0.0492186	0.0680118	0.0422361	0.0664235	0.0159424	0.0318677
943	7.65601	28275.5	ND	0.00517205	0.0170905	0.0424145	0.0486799	0.0263703	0.0679541	0.0456276	0.0176302	0.0368026	0.0687088
944	5.60631	28297.7	ND	0.00168916	0.00364459	0.00557874	0.00216049	0.0144469	0.00308332	0.0118321	0.0112915	0.00984491	0.00373434
945	7.25415	28065.5	ND	0.0237943	0.0244951	0.0332701	0.0307877	0.0422844	0.0305713	0.277513	0.279657	0.0153911	0.0326435
946	5.97202	28249.3	ND	0.0100905	0.0166619	0.0127388	0.00908456	0.0187484	0.00897977	0.00846247	0.00815913	0.0181157	0.0159034
947	5.68197	28225.2	ND	0.0198216	0.0215851	0.0112054	0.00850891	0.00139398	0.00509607	0.00692865	0.0092783	0.0314241	0.0503727
948	6.11861	28086.6	ND	0.187754	0.257271	0.215417	0.217686	0.236141	0.2056	0.193439	0.143948	0.157619	0.220335
949	6.67041	27967	ND	0.110331	0.223688	0.163373	0.206882	0.142328	0.0314044	0.105588	0.115022	0.118322	0.218083
950	4.11951	27806.6	ND	0.0109977	0.0152447	0.0823533	0.0157539	0.0109823	0.00618218	0.00645946	0.00268818	0.0686972	0.0173089
951	5.3667	27886.8	ND	0.00324403	0.0103167	0.0079643	0.00423866	0.0092205	0.00514711	0.0027184	0.00210143	0.00806	0.00787725
952	6.54806	27775.5	ND	0.0561306	0.069062	0.0680335	0.0485627	0.0713267	0.0714899	0.0410146	0.0502431	0.0551108	0.0627505
953	5.75764	27838.5	ND	0.00693156	0.00836426	0.00368703	0.00808736	0.0164885	0.0129245	0.0342428	0.0294919	0.0095647	0.0100699
954	4.7151	27687.3	ND	0.163755	0.207158	0.264766	0.243371	0.16874	0.121778	0.250854	0.240325	0.151217	0.215437
955	5.44416	27814.3	CIL0917S0138	0.0162117	0.0087602	0.00762627	0.00201333	0.0881802	0.0562363	0.0427049	0.0449048	0.0560348	0.0429425
956	5.55406	27814.3	ND	0.0358383	0.0446653	0.0663519	0.0566317	0.0425154	0.01597	0.0163382	0.0155406	0.0223488	0.015157
957	4.93433	27663.4	ND	0.244753	0.215148	0.218959	0.225726	0.171742	0.259504	0.135545	0.181043	0.192925	0.230926
958	6.3608	27703.7	ND	1.04469	1.23436	0.800391	1.04877	1.04853	1.26131	0.790139	0.746872	0.549028	0.985902
959	6.21848	27655.9	ND	0.0746848	0.0795133	0.0316342	0.055227	0.0805381	0.0783962	0.0722206	0.0657416	0.0578998	0.0530353
960	6.06867	27632	ND	0.0601685	0.0553754	0.0576633	0.0630734	0.0648095	0.0234784	0.186515	0.176124	0.112366	0.0755652
961	4.22182	27567.9	ND	0.0209642	0.0257647	0.0193259	0.0617895	0.0458613	0.0591894	0.0473667	0.0752161	0.0484563	0.0788612
962	5.98283	27645.1	ND	0.00810233	0.00579091	0.0184692	0.00478713	0.00404173	0.00486386	0.0194176	0.02316	0.00592443	0.00824933
963	6.15606	27560.2	ND	0.0415213	0.0638402	0.0490194	0.0197435	0.0346395	0.0111455	0.010591	0.0103667	0.0068708	0.0136075
964	5.15356	27496.4	ND	0.0092263	0.026112	0.0188815	0.00891845	0.0179055	0.00693751	0.00736844	0.0210443	0.0247414	0.00893032
965	5.93599	27572.6	ND	0.0526624	0.0681825	0.0664305	0.0642923	0.0856583	0.0920024	0.0802155	0.0588147	0.105809	0.0835958
966	5.73602	27524.2	CIL0998S0001	0.00279527	0.00826721	0.00655513	0.00822889	0.0684625	0.0712663	0.0550213	0.0490396	0.0200992	0.0284928
967	5.8261	27475.9	ND	0.20355	0.242727	0.18107	0.188775	0.196795	0.174316	0.267089	0.217908	0.168346	0.147389
968	5.34868	27427.6	ND	0.147432	0.157561	0.131253	0.116285	0.135528	0.0877287	0.115515	0.104407	0.100777	0.117485
969	5.27482	27403.4	ND	0.00964233	0.0889409	0.072073	0.0889872	0.0823856	0.107017	0.0233221	0.0243406	0.0165296	0.0583444
970	5.49641	27379.2	ND	0.00765441	0.0174538	0.00843181	0.0114118	0.0208013	0.0133483	0.0180777	0.0283882	0.00417612	0.00415755
971	5.5955	27210	ND	0.0617532	0.201705	0.135143	0.165477	0.119493	0.0634038	0.145808	0.146386	0.115053	0.169509
972	6.09114	27105.5	ND	0.192809	0.175097	0.161481	0.10778	0.0977205	0.153212	0.0568333	0.028395	0.0912623	0.0431171
973	6.64294	27105.5	ND	0.122537	0.0892086	0.0786829	0.0885673	0.116621	0.104811	0.0707705	0.0727517	0.112067	0.117804
974	5.97743	27137.5	ND	0.023578	0.0291373	0.0213927	0.0441047	0.033444	0.019509	0.0145007	0.0242623	0.0146763	0.0283442
975	4.98548	26995.2	ND	0.0106055	0.00460144	0.00387899	0.00231313	0.0075787	0.0115891	0.0101073	0.00697693	0.00924256	0.00755053
976	4.79548	26971.3	ND	0.0273074	0.0232214	0.0374085	0.0250784	0.0510348	0.0610702	0.0341382	0.015973	0.0252995	0.0188687
977	6.73283	27009.8	ND	0.0155068	0.0266506	0.0247017	0.0108829	0.0276268	0.0119784	0.0395237	0.0208557	0.0175835	0.0186705
978	6.2035	26961.9	ND	0.0288807	0.0257907	0.0296822	0.0269678	0.0380741	0.0360124	0.0217583	0.0181043	0.0279467	0.0363631
979	5.44056	26992.5	ND	0.138913	0.11051	0.0837444	0.116373	0.128788	0.0473999	0.145248	0.146576	0.13436	0.113243
980	5.75043	26992.5	ND	0.318774	0.361201	0.278506	0.234645	0.288573	0.332675	0.233859	0.219083	0.217021	0.184348
981	5.68557	26968.3	ND	0.0045123	0.03692	0.00683774	0.0190595	0.00313976	0.00293354	0.00603237	0.00540801	0.00926812	0.0117467
982	6.28839	26890.1	ND	0.108986	0.0919528	0.105821	0.0691343	0.174944	0.168087	0.1907	0.182208	0.161944	0.216926
983	5.88735	26944.2	ND	0.155564	0.368828	0.182448	0.266242	0.194326	0.205084	0.150438	0.147166	0.0611205	0.0992235
984	6.50062	26842.3	ND	0.139312	0.165726	0.176885	0.105067	0.197125	0.224298	0.0581211	0.0573935	0.108303	0.184863
985	6.91011	26818.3	ND	0.697372	0.956309	0.915353	0.862657	0.870166	1.02152	0.649312	0.597404	0.62237	0.751925
986	6.3583	26794.4	ND	0.106872	0.0591913	0.0432667	0.0415412	0.105448	0.106122	0.0565518	0.0755629	0.0671722	0.0557811
987	5.82249	26799.2	ND	0.0191705	0.0264479	0.00408791	0.017224	0.0349054	0.0204458	0.0657735	0.0832995	0.0121095	0.0287629
988	7.19269	26623.6	ND	0.240394	0.2695	0.335167	0.276617	0.328516	0.30073	0.578805	0.579477	0.192018	0.257572
989	5.53424	26775	ND	0.0379741	0.0258776	0.0105148	0.0186803	0.0543964	0.0242952	0.0748581	0.0515354	0.0132618	0.0122133
990	5.06222	26565.6	ND	0.010506	0.00876477	0.00279295	0.00847874	0.00717817	0.00837712	0.0189666	0.0185196	0.0131671	0.0182495
991	5.38651	26605.8	ND	0.35923	0.253637	0.193722	0.217287	0.141826	0.0438765	0.190276	0.177575	0.13577	0.0859036
992	6.58302	26531.2	ND	0.0247735	0.0192304	0.0192932	0.0138159	0.0211476	0.0146723	0.0304919	0.0295213	0.00893589	0.0196951
993	5.98824	26581.6	ND	0.0224562	0.0144452	0.00764941	0.0116235	0.00390558	0.00723497	0.0156275	0.00937342	0.0171636	0.00856471
994	6.67041	26459.4	ND	0.153236	0.169852	0.0795187	0.0995679	0.16196	0.0908559	0.0616522	0.0282953	0.0520029	0.137225
995	5.28743	26509.1	ND	0.00657945	0.0158861	0.0140132	0.0106466	0.0100544	0.0158467	0.00717275	0.00368157	0.0200461	0.00773521
996	5.62432	26436.6	ND	0.0696639	0.0597599	0.0631523	0.0384377	0.0807599	0.060909	0.065866	0.0481135	0.0375224	0.0507939
997	5.68377	26436.6	ND	0.0261583	0.0388245	0.076988	0.0657876	0.0698246	0.0515576	0.0246691	0.0269495	0.102649	0.0322588
998	6.49563	26363.7	ND	0.0199917	0.0126099	0.0134932	0.00774236	0.0218495	0.0186175	0.0260778	0.019411	0.0570581	0.0115317
999	6.206	26315.8	ND	0.0388809	0.0351541	0.0305734	0.0167859	0.0409738	0.0316241	0.0728221	0.0557955	0.0352263	0.0352338
1000	6.62297	26172.3	ND	0.0379822	0.033607	0.0267194	0.0305103	0.0404792	0.0313581	0.0381408	0.0300657	0.024521	0.0322347
1001	5.90356	26219.1	ND	0.0965674	0.166605	0.164614	0.14875	0.130441	0.181687	0.111912	0.0787339	0.0920908	0.130124
1002	5.22077	26194.9	ND	0.0479243	0.0440751	0.0269066	0.0651379	0.0776323	0.0683961	0.0773835	0.106464	0.12167	0.106165
1003	6.81772	26124.4	ND	0.372559	0.557394	0.471217	0.520279	0.537888	0.51398	0.171585	0.145719	0.174999	0.321033
1004	5.57748	26170.8	ND	0.0196574	0.0173856	0.0190296	0.021675	0.0166957	0.0144853	0.0844285	0.0619762	0.0310634	0.0303485
1005	5.80808	26146.6	ND	0.242347	0.352656	0.38029	0.352635	0.38869	0.129094	0.184671	0.231454	0.338292	0.310955
1006	5.9432	26146.6	ND	0.0129422	0.00936751	0.0104612	0.00849716	0.0125441	0.00643013	0.00582115	0.0139896	0.0102847	0.00888831
1007	4.85029	25968.9	ND	0.0480867	0.0767146	0.125781	0.109371	0.0840639	0.0810519	0.136118	0.110082	0.134302	0.117715
1008	6.39076	26004.7	ND	0.0383653	0.0244457	0.0617779	0.0205179	0.0432716	0.038436	0.0215389	0.0364134	0.0525335	0.0451224
1009	5.50362	26025.7	CIL1112S0037	0.0467789	0.076536	0.00422489	0.0235108	0.03164	0.0474376	0.0107301	0.00982518	0.00908641	0.00370145
1010	4.61279	25825.7	ND	0.00374473	0.006317	0.013738	0.00855133	0.0117447	0.00958035	0.00431348	0.00476327	0.0153121	0.00465985
1011	5.98103	25856.6	ND	0.0448852	0.0451825	0.0227228	0.0523703	0.0457388	0.0351181	0.0248432	0.0187187	0.00907077	0.0160182
1012	6.11361	25789.4	ND	0.0528102	0.0717907	0.0321439	0.0323876	0.0448313	0.0359981	0.0611079	0.0850705	0.00877104	0.0407253
1013	5.33066	25784	ND	0.088463	0.0673267	0.0716769	0.0624824	0.060708	0.102618	0.0646682	0.0528424	0.0357912	0.130078
1014	5.03664	25658.7	ND	0.0152217	0.0174271	0.0063164	0.00859429	0.00905355	0.0123625	0.00838086	0.0115849	0.0346483	0.0251125
1015	4.7626	25634.8	ND	0.388602	0.491117	0.720599	0.641402	0.529279	0.721101	0.72773	0.550749	0.794793	0.609718
1016	6.41074	25550.1	ND	0.58154	0.802983	0.507178	0.495156	0.555513	0.733152	0.457284	0.460975	0.576039	0.617024
1017	6.22597	25502.2	ND	0.130071	0.103839	0.125695	0.0985976	0.144513	0.105471	0.0455995	0.0529784	0.195393	0.106602
1018	5.20996	25518.2	ND	0.073921	0.0550423	0.0451899	0.0671353	0.0473842	0.0420532	0.0687565	0.0846929	0.137699	0.105544
1019	6.57054	25430.4	ND	0.00937988	0.024742	0.00278212	0.00552393	0.00857853	0.00272299	0.00589416	0.00661007	0.00151692	0.00369499
1020	5.52884	25445.7	ND	0.0126151	0.0137239	0.0175432	0.016841	0.0125614	0.00479011	0.0172729	0.0203197	0.0148024	0.00902275
1021	6.01873	25358.6	ND	0.028878	0.0268779	0.0276347	0.0538942	0.0469268	0.0216938	0.018189	0.0224357	0.0434833	0.00983698
1022	5.4892	25397.3	ND	0.00934768	0.0109394	0.0125144	0.0195997	0.0165399	0.00871927	0.0479259	0.0277852	0.00269205	0.0421906
1023	5.90537	25397.3	ND	0.0386736	0.0626158	0.0676876	0.0574558	0.0408888	0.0509069	0.047114	0.100419	0.0626874	0.042487
1024	5.6027	25373.2	ND	0.0142153	0.0253912	0.0156061	0.0164638	0.0191143	0.0106965	0.0254358	0.00532854	0.0399809	0.0151464
1025	5.38291	25324.8	ND	0.0163686	0.00856216	0.0194944	0.0101557	0.0122848	0.00945588	0.0370838	0.0232571	0.0180491	0.0165696
1026	5.66936	25300.7	ND	0.00804433	0.0227927	0.011746	0.012468	0.00186312	0.00413449	0.0176365	0.0128445	0.0563136	0.0259238
1027	5.75764	25300.7	ND	0.0192884	0.0200322	0.0196354	0.0231663	0.0701894	0.0241104	0.0183534	0.0261866	0.0353268	0.0434178
1028	6.66542	25239	ND	0.0502831	0.0519504	0.00859263	0.0225414	0.0684165	0.052512	0.0152466	0.0251818	0.0165186	0.0407564
1029	7.09303	25134.4	ND	0.0299921	0.0528245	0.0898414	0.190253	0.045691	0.109704	0.0242045	0.156896	0.0334898	0.030748
1030	6.3633	25143.3	ND	0.0119176	0.00758441	0.00498437	0.00204975	0.0118295	0.0100988	0.0169369	0.0122114	0.00855354	0.00403813
1031	5.85312	25179.8	ND	0.00931111	0.0229037	0.0164953	0.0109698	0.0534265	0.0179107	0.00754264	0.0139775	0.0889079	0.0574251
1032	6.48814	25119.3	ND	0.0056046	0.0115429	0.0161606	0.0144283	0.00896118	0.00382815	0.00317605	0.00712521	0.00146296	0.00863974
1033	5.29643	25034.8	ND	0.0147553	0.0400907	0.0699577	0.0273024	0.00601793	0.031514	0.038414	0.0181816	0.0779407	0.0790303
1034	6.06118	24927.9	ND	0.00651082	0.0118988	0.0115635	0.00758556	0.0142451	0.0113492	0.0100543	0.00577146	0.011602	0.00905051
1035	5.42615	24962.3	ND	0.0626232	0.0953468	0.0915669	0.0894824	0.105139	0.100719	0.0854749	0.0946305	0.174302	0.110462
1036	5.04029	24823.4	ND	0.0110968	0.00544673	0.0115106	0.00311125	0.00371215	0.0175914	0.00680164	0.00660522	0.0186528	0.00904653
1037	6.78027	24856.1	ND	0.0540359	0.0788792	0.0961341	0.0505349	0.0818234	0.035775	0.153217	0.0840083	0.00782844	0.0134113
1038	5.51262	24889.8	ND	0.0158327	0.0269407	0.0219425	0.0192472	0.00872819	0.00774101	0.014946	0.0266176	0.0413624	0.0162403
1039	6.42322	24832.2	ND	0.0581699	0.0322953	0.0755026	0.0177602	0.023605	0.0250794	0.0327124	0.0382986	0.0151995	0.0114031
1040	6.15606	24760.4	ND	1.24584	1.24783	1.0336	1.07036	1.17068	1.27908	0.709787	0.818201	1.00926	1.19032
1041	4.8576	24489.2	ND	0.0111414	0.00966638	0.00896592	0.00837105	0.0114603	0.00437151	0.0200661	0.0152061	0.0191261	0.0184087
1042	5.84231	24527.2	ND	0.00917496	0.0197518	0.00914682	0.0108688	0.0184922	0.010664	0.00873648	0.0146442	0.0331753	0.00964723
1043	5.73602	24503.1	ND	0.105147	0.151971	0.112253	0.0950454	0.119189	0.10741	0.0464813	0.0559678	0.116825	0.0967528
1044	5.90537	24503.1	ND	0.0339562	0.0382907	0.0576164	0.0265929	0.0121241	0.0180335	0.10434	0.169569	0.03643	0.0141465
1045	5.35949	24478.9	ND	0.0325465	0.039212	0.0497305	0.0483322	0.0455068	0.0535849	0.00458178	0.00706307	0.0951213	0.0516731
1046	6.40325	24425.4	ND	0.0243768	0.0305656	0.0255549	0.00838242	0.00884341	0.00455798	0.00322507	0.00651423	0.00663252	0.0056558
1047	6.61798	24305.7	ND	0.0263123	0.114317	0.0510571	0.0894145	0.142142	0.155968	0.0290722	0.0124895	0.0260591	0.132793
1048	5.5991	24309.7	ND	0.566247	0.818009	0.658224	0.667912	0.493318	0.408384	0.412885	0.441044	0.574759	0.431963
1049	6.25344	24162.2	ND	0.00967514	0.00709757	0.00369873	0.00284393	0.00102115	0.00442272	0.0637521	0.0267704	0.018434	0.0027857
1050	6.78776	23970.7	ND	0.0409583	0.0449764	0.0767907	0.0178695	0.0448102	0.00265387	0.00216205	0.0222449	0.00664395	0.021641
1051	6.43321	23898.9	ND	0.0294534	0.0843667	0.0111599	0.0257542	0.0337143	0.0410692	0.0392836	0.131949	0.00822414	0.00510413
1052	5.67116	23923	ND	0.00497509	0.0123454	0.00240449	0.00437005	0.00658763	0.0041652	0.0163675	0.0237405	0.0202178	0.00604669
1053	6.88014	23875	ND	0.164643	0.345863	0.207608	0.265417	0.192767	0.105917	0.0122636	0.0313148	0.253376	0.300697
1054	5.86033	23850.5	CIL0086S0009	0.0275407	0.0269579	0.127164	0.0989507	0.0333801	0.0263218	0.0985121	0.181609	0.323012	0.142167
1055	5.41174	23826.3	ND	0.0201613	0.0606182	0.125316	0.0889975	0.119437	0.090304	0.0942077	0.0769319	0.117111	0.22526
1056	5.76665	23826.3	ND	0.00253025	0.00660844	0.00515289	0.0047003	0.0109938	0.00604508	0.00770787	0.00806261	0.00289721	0.00829375
1057	5.24959	23802.1	ND	0.0151488	0.0181153	0.0304778	0.0322058	0.020646	0.0227303	0.0198958	0.0251417	0.0339725	0.0372477
1058	5.51623	23802.1	ND	0.363281	0.293174	0.2577	0.313161	0.16976	0.0547093	0.15381	0.117831	0.145387	0.248875
1059	6.59051	23755.4	ND	0.0230834	0.0376098	0.00948949	0.0173584	0.0342826	0.0297744	0.0101795	0.0405635	0.00901085	0.00210218
1060	4.9051	23701.6	ND	0.00962013	0.00678368	0.00779825	0.00407331	0.0150199	0.0178704	0.00567067	0.00407642	0.0114258	0.0109014
1061	6.10363	23611.8	ND	0.0454463	0.0425743	0.0394563	0.0246043	0.0455349	0.055272	0.0289699	0.0174717	0.0488	0.038615
1062	6.24844	23540	ND	0.0273817	0.0463033	0.020705	0.0134734	0.00767428	0.00694601	0.0424654	0.0209877	0.0400002	0.0127279
1063	7.58763	23477.4	ND	0.0484603	0.0238308	0.0262672	0.0327197	0.0288721	0.00794659	0.060967	0.0498134	0.0523632	0.00754366
1064	5.17183	23415.3	ND	0.013028	0.00493052	0.0052264	0.0041759	0.00677023	0.0111513	0.00431549	0.00593036	0.01186	0.00577775
1065	5.75584	23463.8	CIL1246S0100	0.0564118	0.0369618	0.0427668	0.0470905	0.0139374	0.00373099	0.0076759	0.00582585	0.0154224	0.00568987
1066	5.69819	23415.4	ND	0.0545638	0.119721	0.0589657	0.0267001	0.0887449	0.0876574	0.0400799	0.0450109	0.132055	0.0938506
1067	5.37931	23391.3	ND	0.0209142	0.0157216	0.0380105	0.0278409	0.0303148	0.00842612	0.0622299	0.141595	0.0244853	0.0176235
1068	4.63106	23295.9	ND	0.0142616	0.00639432	0.00773637	0.00390783	0.00339599	0.00550393	0.000657777	0.00234543	0.0111653	0.00674642
1069	6.13609	23228.9	ND	0.100257	0.11994	0.105805	0.0773971	0.10868	0.0843715	0.109413	0.12029	0.0693924	0.0640114
1070	5.85132	23222.1	ND	0.0613375	0.108991	0.071356	0.0320936	0.117838	0.0988458	0.0300043	0.0331567	0.123098	0.121888
1071	7.3887	23101.5	ND	0.00510662	0.00312436	0.029498	0.0104844	0.0295211	0.0273929	0.00985844	0.0165243	0.0418816	0.0225899
1072	5.24059	23173.7	ND	0.00576026	0.00467862	0.00788089	0.00570829	0.00409898	0.00786498	0.0104066	0.014025	0.013774	0.00646047
1073	6.61049	23085.3	ND	0.0368117	0.00724055	0.00207358	0.0571515	0.00992268	0.0292973	0.00524175	0.00533424	0.0144471	0.0029104
1074	5.59189	23101.2	ND	0.348458	0.298781	0.368653	0.365799	0.185744	0.0835875	0.322822	0.421007	0.317348	0.305071
1075	6.02622	23013.5	ND	0.0342834	0.0249253	0.0935461	0.0374849	0.0657747	0.0465731	0.0658991	0.0766168	0.186906	0.100962
1076	6.38078	23013.5	ND	0.151715	0.173776	0.150296	0.125607	0.15054	0.115186	0.0749618	0.0572281	0.174106	0.113432
1077	6.82771	22941.8	ND	0.0075199	0.0189141	0.023423	0.0149052	0.0141316	0.00403777	0.000690492	0.00822147	0.03334	0.00382287
1078	6.93507	22870	ND	0.00703741	0.0265466	0.0132725	0.0449734	0.0257513	0.0164536	0.00274705	0.00342412	0.0696127	0.029497
1079	5.76124	22883.7	ND	0.0080443	0.0206393	0.0118551	0.0059003	0.0155351	0.00583619	0.00237515	0.0308313	0.0255461	0.0147495
1080	5.90897	22811.2	ND	0.0347668	0.0630142	0.0201114	0.0255649	0.022906	0.0225488	0.0260784	0.0305868	0.063231	0.0480077
1081	4.82106	22699.3	ND	0.0160383	0.0163136	0.0130645	0.0131826	0.0192591	0.0238767	0.0143725	0.0125097	0.0318059	0.0466046
1082	6.34083	22702.5	ND	0.0260577	0.00836031	0.0110624	0.00952876	0.0257092	0.0165597	0.0296033	0.0260372	0.0183786	0.00792184
1083	6.25344	22678.5	ND	0.100427	0.115986	0.119581	0.0707467	0.0549588	0.0428768	0.116348	0.0975959	0.276575	0.115949
1084	5.53965	22666.2	ND	0.0968273	0.10385	0.124908	0.104899	0.107171	0.0477739	0.0459808	0.016004	0.0711131	0.0809374
1085	5.42074	22642	ND	0.0227518	0.0243486	0.11779	0.0486181	0.168104	0.165398	0.0331933	0.0113949	0.0976703	0.081064
1086	5.4856	22642	ND	0.358812	0.321654	0.317283	0.318606	0.181147	0.0997487	0.195042	0.200033	0.42191	0.431092
1087	5.3703	22617.8	ND	0.282683	0.172678	0.118767	0.132764	0.0852882	0.033846	0.179921	0.235248	0.0621177	0.055947
1088	5.70719	22593.7	ND	0.017204	0.0248284	0.0290757	0.0120461	0.0159948	0.00965069	0.00338035	0.00881627	0.0197617	0.026596
1089	5.87474	22327.8	ND	0.0255164	0.0256421	0.0484796	0.0487285	0.0183498	0.0106478	0.0537437	0.0632853	0.0720012	0.0286556
1090	6.64045	22295.7	ND	0.522255	0.00827701	0.0196812	0.0032386	0.0234013	0.00575254	0.0128072	0.0168522	0.261658	0.0389643
1091	7.07642	22156	ND	1.36882	1.40445	1.31051	1.04736	0.968296	1.18563	0.0101277	0.0255627	1.57343	1.09331
1092	6.80274	22176	ND	0.053764	0.320597	0.734921	0.291772	0.531568	0.406535	0.0341042	0.0361667	0.231148	0.526662
1093	4.75894	22078.8	ND	0.0395249	0.033928	0.0461835	0.0554419	0.0528194	0.0572801	0.0588289	0.0620914	0.0682644	0.0963965
1094	5.17549	22078.8	ND	0.00995975	0.00642094	0.0063793	0.00643084	0.00626736	0.00916291	0.00448143	0.00881106	0.00765643	0.00752417
1095	5.39192	21941.1	ND	0.0123732	0.0113135	0.0220819	0.0172809	0.0178376	0.0145924	0.0614615	0.0602721	0.0518521	0.0265418
1096	5.50542	21941.1	ND	0.413699	0.46882	0.432494	0.392321	0.441499	0.427181	0.410161	0.408528	0.429964	0.322631
1097	5.74863	21892.8	ND	0.0415775	0.0289148	0.0335113	0.0248533	0.0503358	0.0381216	0.0304911	0.0346281	0.050666	0.0373212
1098	5.2604	21844.4	ND	0.00615467	0.00377565	0.00700439	0.00594032	0.00485543	0.00410943	0.00847473	0.00484881	0.0125325	0.00314552
1099	5.9468	21844.4	ND	0.00406548	0.00397296	0.00223665	0.00240859	0.00985526	0.00478829	0.00140615	0.00188282	0.00284316	0.00725885
1100	6.14857	21793.1	ND	0.00431676	0.0388772	0.0144068	0.00644538	0.0215308	0.0136485	0.00422725	0.00516485	0.0195968	0.0140375
1101	7.00997	21706.8	ND	0.0421159	0.0328229	0.00590263	0.00303802	0.0497477	0.00334564	0.00173988	0.00602207	0.20336	0.189816
1102	6.23346	21721.3	ND	0.056627	0.107268	0.0435284	0.0643886	0.0747186	0.0451927	0.0651195	0.0868467	0.0589056	0.0485615
1103	7.5606	21743.5	ND	0.0437265	0.0108598	0.0442151	0.0333038	0.0277892	0.0058957	0.115368	0.105896	0.0106773	0.00682964
1104	6.61049	21649.6	ND	0.004442	0.00869354	0.0146009	0.0132793	0.00438189	0.0106225	0.011452	0.00199627	0.0169061	0.00672153
1105	4.2474	21601.4	ND	0.015119	0.0321667	0.0268595	0.112678	0.167494	0.205644	0.104485	0.0774713	0.453961	0.303629
1106	5.34328	21602.7	ND	0.228234	0.145064	0.128258	0.1271	0.135446	0.0968746	0.125242	0.074489	0.10198	0.0513159
1107	5.58108	21578.6	ND	0.0447011	0.0341563	0.0274758	0.0204808	0.046498	0.0292367	0.0891564	0.0909077	0.137345	0.121046
1108	6.02373	21529.9	ND	0.00939981	0.023566	0.0272739	0.0137537	0.0185906	0.00665462	0.0498173	0.03927	0.0294642	0.0292439
1109	6.39825	21482.1	ND	0.0306657	0.0085008	0.020721	0.0170469	0.0287976	0.0236985	0.0123519	0.0202115	0.0108615	0.0236022
1110	5.02568	21291.2	ND	0.00166673	0.00141291	0.00556924	0.00150596	0.0027903	0.00401489	0.00223539	0.0025397	0.00756695	0.00315191
1111	5.23518	21336.9	ND	0.00114162	0.00564426	0.00750182	0.00744633	0.00965951	0.00718179	0.0102081	0.00443597	0.0146221	0.0071031
1112	5.77745	21288.5	ND	0.105031	0.18228	0.280647	0.139861	0.216036	0.15921	0.168075	0.153782	0.446273	0.296116
1113	4.82106	21219.6	ND	0.00630208	0.00413081	0.00575629	0.00808784	0.00861563	0.0123713	0.0119911	0.00737256	0.0232801	0.0185861
1114	5.41174	21264.3	ND	0.00618549	0.00209467	0.00661921	0.00360959	0.00552811	0.00469401	0.0156254	0.0185792	0.0214304	0.00954688
1115	7.01163	21186.8	ND	0.0401932	0.0160138	0.0328635	0.00171325	0.00742226	0.00823117	0.000806831	0.00375287	0.0280611	0.0439513
1116	6.24595	21194.9	ND	0.413989	0.850678	0.494958	0.639822	0.604719	0.467764	1.09232	0.844805	0.441598	0.444195
1117	7.2691	20950.4	ND	0.0168478	0.014922	0.0187145	0.00469709	0.0224764	0.0144331	0.00559554	0.0123303	0.0135496	0.00605663
1118	6.01624	20931.7	ND	0.00602933	0.0190485	0.0182044	0.0182881	0.0196189	0.0218719	0.0260875	0.040686	0.0294242	0.0210889
1119	6.49313	20859.9	ND	2.02519	1.50031	1.84633	1.93856	1.55998	1.76101	1.50881	1.68588	2.28209	2.10831
1120	5.07318	20790	ND	0.00242146	0.00513287	0.0140145	0.0106422	0.00502724	0.00996784	0.0100372	0.00580838	0.0177308	0.0143438
1121	5.47299	20805.1	ND	0.00378973	0.00451421	0.00884127	0.00535883	0.0140443	0.00913113	0.0275813	0.0141157	0.0733318	0.0349947
1122	5.37931	20660.1	ND	0.00824381	0.00828218	0.00805854	0.00396337	0.0086559	0.00690685	0.00986686	0.0162978	0.0136567	0.00721499
1123	5.55226	20611.8	ND	0.0197121	0.0253619	0.029279	0.0163756	0.023801	0.0177973	0.0228551	0.0147867	0.0372587	0.0295712
1124	5.88195	20587.6	ND	0.0108989	0.0191738	0.0207766	0.0173021	0.0163125	0.0227424	0.0211151	0.0198491	0.00971938	0.00962647
1125	6.69787	20548.8	ND	0.267238	0.302759	0.862203	0.374137	0.327118	0.301115	0.21026	0.21658	0.0587449	0.302431
1126	4.8576	20384.3	ND	0.00518669	0.00215029	0.00449163	0.00459248	0.0045638	0.0092411	0.00692503	0.00587537	0.00932069	0.011678
1127	6.29339	20405.2	ND	0.0173452	0.0345473	0.0142442	0.0343292	0.0198434	0.0117248	0.189804	0.119992	0.0246695	0.031304
1128	5.98103	20345.9	ND	0.769162	0.972489	0.739626	0.883736	0.957691	0.972765	0.860158	0.750656	0.908428	0.842101
1129	5.67296	20321.7	ND	0.0072996	0.00959602	0.00795629	0.00395789	0.0103467	0.019123	0.0218937	0.0141911	0.0365775	0.00611206
1130	4.56529	20193.3	ND	0.00613993	0.00273819	0.0024378	0.00310334	0.0237039	0.0197555	0.0187888	0.0171942	0.0463052	0.0171811
1131	5.57027	20200.9	ND	0.0060896	0.010791	0.00850101	0.00668382	0.00958945	0.00923841	0.00588911	0.00957796	0.0109263	0.00833779
1132	5.82069	20152.6	ND	0.029859	0.0207702	0.0250389	0.0154455	0.0128533	0.00964764	0.0366677	0.0324723	0.00332752	0.0100827
1133	6.10363	20118.1	ND	0.0757332	0.024882	0.0524082	0.0291595	0.0328009	0.0254985	0.0894503	0.0396527	0.0037077	0.0085867
1134	6.21099	20118.1	ND	0.207646	0.154191	0.257492	0.232681	0.345077	0.454994	0.321324	0.428451	0.497232	0.394081
1135	5.60811	19959.2	ND	0.0108556	0.0197368	0.0099592	0.0125993	0.0223894	0.0126145	0.0140854	0.0165567	0.0153235	0.0126638
1136	5.36129	19814.2	ND	0.0533912	0.0683722	0.055769	0.0494293	0.0456921	0.0468725	0.0555505	0.0754767	0.0704525	0.0672382
1137	8.00265	19843.2	ND	0.0124642	0.00496324	0.00500978	0.0149426	0.0178153	0.0540658	0.00188808	0.00125527	0.0105553	0.0164848
1138	6.50312	19711.3	ND	0.122207	0.0587971	0.0867501	0.0477305	0.0890546	0.0510129	0.122949	0.0546106	0.0804211	0.0822929
1139	4.22182	19668.3	ND	0.00402156	0.0221042	0.00316581	0.00854913	0.00183039	0.00183971	0.0620568	0.053537	0.0133378	0.00164526
1140	5.78106	19669.2	ND	0.0615066	0.073368	0.0947095	0.0780927	0.101276	0.0783894	0.0810559	0.0946479	0.104378	0.0738508
1141	5.26221	19596.7	ND	0.00974767	0.00436389	0.00418478	0.00311723	0.00844375	0.00931388	0.00509151	0.00654988	0.0130946	0.0019718
1142	5.89095	19572.5	ND	0.0117373	0.0138639	0.0173706	0.00680427	0.0123033	0.0122139	0.00677511	0.0068518	0.0144648	0.0119735
1143	6.32585	19567.7	ND	0.218158	0.138608	0.162452	0.171376	0.284611	0.193835	0.0818433	0.0675616	0.35918	0.11791
1144	5.51983	19451.6	ND	0.0293921	0.0383516	0.0253708	0.0276692	0.0473723	0.0368858	0.0172782	0.0168989	0.017125	0.0261021
1145	6.598	19424.1	ND	0.0325887	0.0251754	0.0205373	0.02188	0.0199863	0.020627	0.023184	0.0211539	0.0186593	0.0231779
1146	6.16854	19400.2	ND	0.0846332	0.0400531	0.0428978	0.0499062	0.102579	0.0828877	0.119108	0.069275	0.0924496	0.0818563
1147	6.88763	19376.2	ND	0.0265395	0.0382382	0.125085	0.107986	0.0197577	0.0177223	0.023977	0.040614	0.0125257	0.0391485
1148	5.32886	19161.6	ND	0.00900594	0.0150106	0.0201727	0.0120008	0.0246079	0.0284859	0.00493257	0.00327723	0.00739897	0.00457367
1149	6.50562	19137	ND	0.028452	0.0172206	0.0305627	0.0198931	0.0176353	0.00622832	0.0291666	0.0353771	0.0344035	0.0328162
1150	5.73242	19113.3	ND	0.00321536	0.00628956	0.00278988	0.00362619	0.0158796	0.0110551	0.0108476	0.0101584	0.0183924	0.00580808
1151	5.97923	19064.9	ND	0.0619997	0.0586362	0.0275849	0.0313693	0.103789	0.080041	0.038542	0.0148646	0.0329064	0.0344823
1152	5.11337	18952.3	ND	0.0060718	0.00568084	0.00747694	0.00393665	0.00674463	0.00880458	0.00656579	0.00631894	0.0174946	0.00712974
1153	4.37894	18880.7	ND	0.00226306	0.00296458	0.00240513	0.00179008	0.0106126	0.00700143	0.0100906	0.0121177	0.00655082	0.00911255
1154	5.78466	18871.6	ND	0.0371615	0.0571193	0.0115232	0.0381327	0.034624	0.0228067	0.108476	0.113822	0.00912862	0.0251953
1155	7.82774	18845.6	ND	0.0212843	0.00387183	0.0403478	0.0269415	0.0212425	0.0136396	0.0756522	0.049546	0.00344772	0.00712576
1156	6.23846	18778	ND	0.0129107	0.0177587	0.0112538	0.0129664	0.0179519	0.0124596	0.015415	0.0146931	0.0165135	0.0221809
1157	5.46398	18654	ND	0.0799246	0.107107	0.106233	0.0842115	0.0769085	0.0542417	0.0582423	0.0827565	0.175979	0.0862543
1158	6.50811	18610.5	ND	0.332062	0.217543	0.20621	0.199148	0.195821	0.107872	0.300873	0.227738	0.135786	0.148549
1159	6.82272	18490.9	ND	0.035624	0.0423166	0.0497166	0.0430448	0.0283389	0.00498194	0.037696	0.0418003	0.00662347	0.0306519
1160	5.57748	18460.7	ND	0.132666	0.174751	0.15232	0.121623	0.127969	0.0694317	0.134429	0.154199	0.194459	0.160041
1161	5.255	18412.3	ND	0.0571992	0.050589	0.0627532	0.0536332	0.0703783	0.0477469	0.04276	0.0644777	0.107023	0.062887
1162	6.92509	18299.4	ND	0.0371941	0.00435556	0.00270394	0.018026	0.012385	0.00513826	0.00482438	0.00109186	0.00263135	0.00478304
1163	5.14626	18260.2	ND	0.0608775	0.0447723	0.0435611	0.0395225	0.0610198	0.0444673	0.0708883	0.06656	0.0574708	0.0407647
1164	5.67296	18267.3	ND	0.13987	0.160026	0.160929	0.214966	0.162344	0.109992	0.189056	0.287887	0.115442	0.158087
1165	5.99905	18219	ND	0.218827	0.180415	0.15199	0.168445	0.154639	0.124514	0.303846	0.279053	0.0672145	0.119816
1166	4.17432	18188.6	ND	0.000705563	0.0227474	0.00491946	0.0297429	0.0231156	0.0141555	0.0695809	0.0415833	0.0399395	0.0352779
1167	7.90247	18251.8	ND	0.0415865	0.0145999	0.012778	0.0434589	0.0241125	0.040551	0.0103724	0.00727205	0.0887835	0.165732
1168	5.87654	18170.7	ND	0.00493493	0.0157495	0.0155974	0.0214371	0.0230306	0.0204375	0.0651715	0.080241	0.0174829	0.0320799
1169	5.36309	18122.3	ND	0.465351	0.496197	0.337566	0.357119	0.347887	0.295298	0.461473	0.464856	0.479066	0.505767
1170	6.14857	18108	ND	0.592344	0.482026	0.271654	0.427632	0.327897	0.154873	0.306802	0.358795	0.249246	0.180072
1171	5.82069	18049.8	ND	0.218706	0.299649	0.271442	0.297495	0.286581	0.210065	0.212476	0.234933	0.271411	0.235836
1172	6.35331	18060.1	ND	0.295182	0.192864	0.0759929	0.13129	0.15191	0.0474772	0.189385	0.134351	0.0400337	0.0538209
1173	4.83568	17902.2	ND	0.0225869	0.0180257	0.019977	0.0133364	0.021834	0.0216459	0.015914	0.0178656	0.0314328	0.0183077
1174	6.55056	17892.6	ND	0.130437	0.107648	0.0715061	0.037956	0.187779	0.0739251	0.27962	0.187296	0.166669	0.127588
1175	4.09759	17782.9	ND	0.0114632	0.00727698	0.00585048	0.0370579	0.0934791	0.0940444	0.080467	0.0648655	0.0864236	0.0045676
1176	6.21099	17725.1	ND	0.209715	0.154033	0.0529895	0.0735637	0.0761842	0.04209	0.422608	0.393815	0.0740352	0.113813
1177	7.23422	17664.7	ND	0.0633827	0.063124	0.0974801	0.0998711	0.14608	0.172194	0.0117061	0.0162434	0.0451231	0.0790219
1178	5.97923	17590.6	ND	0.126553	0.0482656	0.0335356	0.0379934	0.0208277	0.00716615	0.0821818	0.036602	0.0311765	0.0178024
1179	5.28022	17542.2	ND	0.0540422	0.0171348	0.0703316	0.0471578	0.0632088	0.0542898	0.0592502	0.0846406	0.0762925	0.0648302
1180	5.58649	17493.9	ND	0.0118843	0.0298535	0.0248204	0.0317585	0.0398889	0.0250247	0.0365995	0.0689494	0.0470453	0.0326552
1181	5.76665	17324.7	ND	0.0180385	0.0288997	0.0185344	0.0237947	0.027373	0.0216555	0.0683743	0.0922547	0.0151704	0.0136036
1182	5.52163	17203.9	ND	0.0169534	0.0233132	0.0302245	0.0150108	0.0217434	0.0132385	0.0298271	0.0175707	0.0283231	0.0235158
1183	5.12433	17138.5	ND	0.00377153	0.00885623	0.0135648	0.00984821	0.0104951	0.012506	0.0121175	0.0126068	0.0152552	0.0115776
1184	5.42435	17107.2	ND	0.101559	0.131615	0.204383	0.17826	0.300351	0.236584	0.238073	0.255361	0.207024	0.151357
1185	6.21099	17102.9	ND	0.232834	0.222113	0.164673	0.191872	0.205249	0.182524	0.394376	0.267183	0.0699401	0.135686
1186	5.36489	17058.9	ND	0.0122643	0.0160118	0.00706272	0.00963165	0.0107301	0.00947472	0.0493206	0.0351441	0.00704331	0.00585886
1187	5.90717	17058.9	ND	0.0294128	0.0193695	0.0113752	0.0244141	0.0344864	0.0379945	0.0156204	0.01928	0.0161715	0.0226437
1188	6.3633	16959.4	ND	0.00695193	0.0230788	0.0260545	0.0302397	0.0228249	0.0102987	0.00225226	0.00290108	0.0107387	0.0134676
1189	6.68289	16935.4	ND	0.036156	0.0293747	0.0351584	0.0633513	0.0299852	0.0778166	0.00853393	0.0101443	0.0644162	0.0418171
1190	7.69417	16992.9	ND	0.0522737	0.0162264	0.170188	0.448435	0.0952985	0.0545756	0.00553746	0.00697803	0.0476061	0.305625
1191	5.99545	16744.7	ND	0.00217485	0.00302643	0.00633866	0.00249021	0.0152163	0.00644743	0.00878391	0.00431693	0.00337631	0.00485457
1192	5.28382	16696.3	ND	0.0168555	0.00700496	0.0138811	0.0105627	0.014971	0.00752307	0.0168706	0.0245527	0.0168046	0.0157192
1193	4.80279	16541.8	ND	0.00791398	0.00625382	0.00729847	0.00718087	0.010511	0.0144152	0.00730604	0.00687689	0.0206976	0.0183725
1194	4.25105	16518	ND	0.0109847	0.0709522	0.0274232	0.0688699	0.146752	0.0677505	0.34282	0.327478	0.178131	0.250851
1195	5.69819	16503	ND	0.0549938	0.0281188	0.0346063	0.0157874	0.0437261	0.00383115	0.0500296	0.0400798	0.0129003	0.00530104
1196	6.15606	16480.8	ND	0.0778105	0.00435213	0.0022873	0.0959863	0.0680874	0.00659103	0.141019	0.229956	0.0528689	0.0881803
1197	6.59301	16313.3	ND	0.118144	0.110311	0.100239	0.227376	0.230597	0.12948	0.322429	0.225443	0.0924528	0.200835
1198	7.53993	16304.1	ND	0.00170269	0.0106925	0.00632207	0.00943135	0.020685	0.00462546	0.00208707	0.00263268	0.00384186	0.00600095
1199	5.89816	16092.1	ND	0.0453321	0.0072822	0.0553861	0.0548793	0.00758189	0.0119544	0.00921425	0.00499595	0.0059633	0.00945238
1200	6.25094	16074	ND	0.023496	0.0198284	0.0391273	0.0158668	0.027594	0.01623	0.0260846	0.0213736	0.0325797	0.0305505
1201	5.11702	16016.8	ND	0.00351795	0.00663219	0.0172594	0.0148235	0.0120224	0.0052765	0.0134781	0.0257299	0.0201832	0.0129645
1202	6.35331	16026.1	ND	0.0524713	0.043907	0.0327191	0.0374553	0.043864	0.0136548	0.0477625	0.0385937	0.021975	0.0165579
1203	5.52523	15947.1	ND	0.164493	0.147797	0.123971	0.116061	0.195771	0.0706421	0.0727686	0.0461747	0.0539509	0.0237206
1204	5.28022	15874.5	ND	0.0542361	0.0767631	0.11165	0.151592	0.148798	0.0757376	0.0913493	0.247308	0.136302	0.177256
1205	5.79187	15777.9	ND	0.237867	0.29496	0.338486	0.268665	0.282739	0.297092	0.338506	0.313393	0.317263	0.234084
1206	6.07366	15643.2	ND	0.146753	0.131109	0.114816	0.118991	0.113067	0.118275	0.134208	0.141892	0.0755082	0.0795407
1207	4.82471	15563.3	ND	0.0194693	0.0234269	0.015736	0.0131441	0.0287983	0.0252398	0.0126742	0.015153	0.0280599	0.0457047
1208	5.38832	15536.2	ND	0.0182882	0.0282972	0.0314105	0.0266416	0.0149783	0.00550725	0.0128796	0.0251809	0.0117778	0.0134515
1209	5.718	15342.8	ND	1.05244	1.0659	0.631122	0.676264	0.652383	0.306735	0.645163	0.565701	0.39851	0.230084
1210	5.16818	15348.5	ND	0.0212223	0.0245411	0.00716858	0.0132738	0.00338968	0.0032809	0.004133	0.00320436	0.00940408	0.0164143
1211	5.57208	15294.5	ND	0.0818842	0.10685	0.0731669	0.0800433	0.122599	0.0698915	0.0810752	0.0770319	0.102796	0.0948696
1212	5.93059	15222	ND	0.210158	0.0372272	0.110359	0.0283775	0.19147	0.0423479	0.0593714	0.0767303	0.0427475	0.0116253
1213	6.22847	15188.6	ND	0.0227185	0.0188962	0.0218488	0.0192855	0.052497	0.0307175	0.0281586	0.0121771	0.0377876	0.037963
1214	6.06867	15164.6	ND	0.129408	0.0652261	0.0715904	0.0497982	0.0482455	0.0275631	0.138333	0.0723828	0.0663849	0.0486226
1215	5.44236	15077	ND	0.042624	0.0155067	0.0349256	0.0101979	0.0319056	0.0497651	0.0447235	0.0624418	0.102214	0.0241146
1216	5.26941	14980.3	ND	0.0335543	0.0350366	0.0211076	0.0227868	0.021791	0.0182782	0.00965186	0.0183984	0.0423443	0.013628
1217	6.37578	14997.1	ND	0.0164803	0.0441168	0.014367	0.0308636	0.0280197	0.0263578	0.0242976	0.0171092	0.00801792	0.00816966
1218	6.53059	14805.7	ND	0.0139324	0.029716	0.056518	0.048761	0.0326774	0.0101319	0.0162045	0.0135586	0.0418735	0.048222
1219	5.57748	14714.4	ND	0.00335768	0.00364111	0.00542247	0.00427733	0.00907866	0.00771193	0.00989948	0.00701331	0.00835832	0.00384875
1220	7.53834	14831.4	ND	0.0044813	0.00451446	0.00234063	0.00924407	0.00848916	0.00458956	0.00492339	0.00824703	0.00332169	0.00735266
1221	6.21099	14590.3	ND	0.0474818	0.0513898	0.038139	0.0578295	0.090011	0.068142	0.092125	0.101803	0.0642628	0.0970389
1222	5.80988	14496.9	ND	0.00960994	0.0295995	0.00690923	0.00457093	0.0166167	0.00832197	0.0134905	0.0127899	0.0362163	0.0376764
1223	5.50722	14472.7	ND	0.0107881	0.00570102	0.0226914	0.0156685	0.0103816	0.00264128	0.0168149	0.0237744	0.0236015	0.0083296
1224	6.70287	14518.5	ND	0.0869215	0.116262	0.186841	0.161451	0.15504	0.104648	0.121128	0.108955	0.134338	0.28187
1225	5.96302	14376	ND	0.00954399	0.0129107	0.0201278	0.00974363	0.0125231	0.0101241	0.0111877	0.0123893	0.0138579	0.0104129
1226	7.12459	14449.9	ND	0.00395846	0.00617955	0.0115874	0.0114915	0.0150541	0.013787	0.00344434	0.00724058	0.00980343	0.0103656
1227	6.88264	14279.2	ND	0.460957	0.395588	0.397569	0.565783	0.429541	0.445446	0.525708	0.759697	0.417218	0.517963
1228	5.13895	14250.7	ND	0.00952581	0.00902293	0.00669675	0.00627931	0.0105044	0.0108092	0.0125572	0.0148791	0.0104017	0.00821815
1229	6.05619	14183.5	ND	0.0140955	0.0155042	0.0261925	0.0173909	0.0237156	0.0129351	0.021045	0.0219292	0.0196103	0.0133573
1230	4.95545	14820.9	ND	0.00738759	0.00211904	0.00636543	0.00483587	0.0116467	0.00837579	0.0093168	0.0163794	0.00226652	0.00229444
1231	6.335	14973	ND	0.0791711	0.0854161	0.0452015	0.0422943	0.11207	0.0829658	0.116421	0.0806167	0.0435422	0.0460131
1232	6.175	14952	ND	0.0321571	0.017051	0.0163067	0.012326	0.0246134	0.0145865	0.0518744	0.0132784	0.0106247	0.0148253
1233	5.67855	13903.3	ND	0.123488	0.088791	0.110424	0.0760816	0.154067	0.111752	0.0605818	0.0651169	0.117507	0.106145
1234	5.74857	13903.3	ND	0.0219345	0.0221133	0.0177136	0.0141981	0.0244174	0.00923083	0.0151881	0.0281256	0.0298193	0.00975142
1235	5.37693	13862	ND	0.0200726	0.0315203	0.0395814	0.0291917	0.0270351	0.0160367	0.0543014	0.0722684	0.0709542	0.0598298
1236	6.5614	13790.7	ND	0.34326	0.252282	0.263482	0.203492	0.316236	0.196314	0.17889	0.14176	0.206564	0.283762
1237	5.97119	13697.1	ND	1.04128	1.26209	0.80312	0.821577	0.860656	0.911405	0.839001	0.804998	0.672252	0.688689
1238	4.33662	13588.7	ND	0.00302903	0.00312094	0.00416084	0.0178997	0.0161452	0.00532387	0.0263521	0.0315024	0.0485868	0.045262
1239	5.3105	13683.4	ND	0.0398445	0.0112675	0.0262894	0.0214812	0.0399037	0.00807348	0.0334258	0.0371375	0.00948508	0.0150492
1240	5.55108	13683.4	ND	0.184994	0.176105	0.184401	0.148912	0.224973	0.187906	0.198753	0.259775	0.199994	0.159723
1241	6.35589	13624.4	ND	0.025784	0.0531446	0.0214709	0.0296361	0.0485768	0.0183676	0.0344838	0.0333708	0.0314028	0.0282187
1242	7.06965	13656.1	ND	0.018123	0.0105059	0.0240487	0.0234004	0.0384117	0.0208216	0.00696105	0.00803119	0.00907022	0.00487987
1243	5.13388	13461	ND	0.00874614	0.0533546	0.0172378	0.017543	0.0526382	0.0346633	0.0478895	0.0270358	0.0676024	0.047
1244	4.6178	13381.1	ND	0.0200456	0.0137046	0.0275157	0.0436444	0.04701	0.0399131	0.12735	0.165999	0.058172	0.0527669
1245	5.82577	13367.3	ND	0.0209937	0.0228403	0.0140606	0.0148451	0.0269658	0.0130299	0.0293838	0.0352941	0.0113225	0.0248856
1246	4.91321	13205.5	ND	0.0682924	0.0570058	0.0736212	0.0517632	0.0345719	0.0751372	0.0576816	0.0609203	0.0421549	0.0376081
1247	5.97299	13326.1	ND	0.0527108	0.0298876	0.0417398	0.0220249	0.040712	0.0424372	0.0342216	0.0379761	0.0474361	0.0309095
1248	5.60135	13312.4	ND	0.0328863	0.0754589	0.0872692	0.0549548	0.0415866	0.0225348	0.0301204	0.0351616	0.0383094	0.0157683
1249	6.37093	13278.1	ND	0.0390472	0.0296787	0.0228791	0.0246107	0.0335327	0.00980861	0.0266501	0.0206669	0.0250967	0.0293754
1250	5.28177	13202.4	ND	0.116469	0.0519961	0.124325	0.0622346	0.0683837	0.151974	0.0618089	0.0972066	0.207443	0.0332961
1251	6.55388	13222.6	ND	0.00878818	0.00474355	0.0121043	0.00401058	0.00948393	0.0182673	0.00446269	0.00443252	0.00919098	0.00660576
1252	6.13784	13167.2	ND	0.0192242	0.0111043	0.0209067	0.0121339	0.0199742	0.0108755	0.0248099	0.0243684	0.0162267	0.027321
1253	5.38231	13120	ND	0.0288429	0.0173902	0.0195826	0.0112346	0.0175893	0.0145595	0.0163963	0.0220564	0.0120634	0.0244437
1254	5.59237	12968.8	ND	0.0354629	0.0270988	0.0784788	0.0856977	0.0597557	0.0382662	0.137539	0.168009	0.0896155	0.0973722
1255	7.01493	13010.5	ND	0.350177	0.193904	0.274119	0.263463	0.371895	0.198255	0.259282	0.300376	0.301672	0.287732
1256	4.40069	12614.7	ND	0.048202	0.00429306	0.0536227	0.0133426	0.0166106	0.0573086	0.269857	0.234584	0.171152	0.0740359
1257	6.16541	12779.3	ND	0.0175021	0.0114727	0.0125344	0.00479666	0.00630595	0.0154923	0.0057638	0.0064137	0.00945308	0.00717153
1258	6.04261	12654.6	ND	0.0319637	0.0195893	0.02578	0.0362972	0.0265642	0.00681693	0.0142556	0.0232667	0.00333117	0.0111828
1259	5.25305	12611.5	ND	0.136783	0.120047	0.207976	0.203819	0.164194	0.150372	0.124017	0.159116	0.213385	0.147604
1260	5.75395	12611.5	ND	0.00688193	0.010028	0.0060278	0.0062924	0.00919893	0.00583885	0.00229108	0.00917153	0.0157503	0.0047075
1261	5.88322	12584	ND	0.0130106	0.0109194	0.027407	0.0218458	0.00886704	0.0163943	0.00826203	0.00974932	0.0221417	0.00901537
1262	6.54135	12474.5	ND	0.0108129	0.0200837	0.00884585	0.00601082	0.0309159	0.0128379	0.0184493	0.014242	0.0378484	0.0154658
1263	5.37154	12391.6	ND	0.0384452	0.0336536	0.0191275	0.0171531	0.0103539	0.019833	0.0210239	0.0239953	0.0236255	0.0107277
1264	5.46669	12213	ND	0.0307193	0.0307809	0.0548331	0.028062	0.0451421	0.0191888	0.045269	0.0621195	0.0452333	0.0211512
1265	6.22807	10992.1	ND	0.00472981	0.00344786	0.0156959	0.0251028	0.0121833	0.00279454	0.0824231	0.0305213	0.00780406	0.0164467
1266	5.56544	10935	ND	0.010699	0.00745771	0.0238622	0.0117132	0.00716985	0.00323908	0.0145517	0.0131757	0.00460757	0.00945476
1267	5.76652	10880	ND	0.061263	0.0546107	0.0423001	0.0514612	0.101502	0.0520321	0.0596512	0.089742	0.0624007	0.0567225
